# Supplementary material for: Identification of EP300 as a Key Gene Involved in Antipsychotic-Induced Metabolic Dysregulation Based on Integrative Bioinformatics Analysis of Multi-Tissue Gene Expression Data
Source: Front Pharmacol. 2021 Aug 13;12:729474. doi: 10.3389/fphar.2021.729474 (PMC8414590; doi:10.3389/fphar.2021.729474)
Supplement: Supplementary file 1 [file Table2.XLSX]

## Sheet: Striatum
Supplementary Table 2. Biological processes (GO terms) that were significantly enriched in the list of genes from the co-expression modules associated with risperidone treatment. The selected GO terms related to metabolic regulation are shown in green.
MODULE: blue2
#term	Count	%	% in genome	Genes	odds ratio log	p value	FDR-corrected p value
G-protein coupled receptor signaling pathway, coupled to cyclic nucleotide second messenger(GO:0007187)	4	6.15	0.17	FZD6,HTR1F,APLP1,WASF2	3.67457	4.87634e-06	0.0423949
MODULE: darkred
#term	Count	%	% in genome	Genes	odds ratio log	p value	FDR-corrected p value
response to oxygen radical(GO:0000305)	2	1.26	0.02	PARP1,UCP2	4.11986	0.000562752	0.0469898
response to superoxide(GO:0000303)	2	1.26	0.02	PARP1,UCP2	4.11986	0.000562752	0.0469898
cellular hormone metabolic process(GO:0034754)	4	2.52	0.09	HSD3B1,RDH5,BMP6,TTR	3.34458	1.64701e-05	0.00572105
regeneration(GO:0031099)	3	1.89	0.08	GFAP,FZD7,UCP2	3.15063	0.000343782	0.0339251
response to retinoic acid(GO:0032526)	4	2.52	0.09	BMP6,IGFBP2,AQP1,FZD7	3.40459	1.30847e-05	0.0051649
protein localization to nucleus(GO:0034504)	4	2.52	0.22	LITAF,BBS4,PARP1,FZD7	2.47805	0.000436304	0.0397938
positive regulation of hormone metabolic process(GO:0032352)	2	1.26	0.01	IGF2,BMP6	4.83664	0.000145413	0.0225494
fatty acid elongation, unsaturated fatty acid(GO:0019368)	2	1.26	0	ELOVL5,ELOVL7	6.2718	1.21674e-05	0.00503151
viral transcription(GO:0019083)	5	3.14	0.2	RPS10,RPS29,RPL37A,SP1,EP300	2.76036	2.28399e-05	0.00708364
viral gene expression(GO:0019080)	5	3.14	0.22	RPS10,RPS29,RPL37A,SP1,EP300	2.71214	2.86336e-05	0.00838124
response to metal ion(GO:0010038)	6	3.77	0.23	KCNMB1,NPC1,BMP6,IGFBP2,AQP1,ALOX5AP	2.83377	2.3258e-06	0.00183612
potassium ion transmembrane transport(GO:0071805)	4	2.52	0.19	KCNJ13,KCNMB1,KCNE2,AQP1	2.61921	0.000258023	0.0300185
cellular potassium ion transport(GO:0071804)	4	2.52	0.19	KCNJ13,KCNMB1,KCNE2,AQP1	2.61921	0.000258023	0.0300185
negative regulation of response to nutrient levels(GO:0032108)	2	1.26	0.01	NPC1,BBS4	4.5853	0.000232648	0.0290413
negative regulation of response to extracellular stimulus(GO:0032105)	2	1.26	0.01	NPC1,BBS4	4.5853	0.000232648	0.0290413
unsaturated fatty acid metabolic process(GO:0033559)	4	2.52	0.11	ELOVL5,DEGS1,MGST2,ALOX5AP	3.17899	3.10346e-05	0.00838124
hepaticobiliary system development(GO:0061008)	3	1.89	0.07	HLX,SP1,UCP2	3.28846	0.00023143	0.0290413
transepithelial transport(GO:0070633)	2	1.26	0.01	SLC26A6,AQP1	4.88544	0.000132835	0.0217649
regulation of protein processing(GO:0070613)	5	3.14	0.24	KCNE2,HSPBP1,CTSC,ASTL,SERPINB3	2.61397	4.52871e-05	0.00983182
response to estrogen(GO:0043627)	4	2.52	0.12	IGF2,IGFBP2,AQP1,EP300	3.08072	4.51484e-05	0.00983182
multi-multicellular organism process(GO:0044706)	7	4.4	0.16	IGF2,IGFBP2,PRL,SP1,PRLR,UCP2,UPRT	3.37793	9.16945e-09	3.98138e-05
negative regulation of cell fate commitment(GO:0010454)	2	1.26	0.01	FZD7,SOSTDC1	5.1086	8.8159e-05	0.0170127
cilium organization(GO:0044782)	4	2.52	0.18	FAM161A,STK36,BBS4,AK7	2.64523	0.000234096	0.0290413
retinol metabolic process(GO:0042572)	2	1.26	0.02	RDH5,TTR	4.14339	0.000538011	0.0462583
acyl-CoA metabolic process(GO:0006637)	3	1.89	0.08	ELOVL5,ELOVL7,ACOT9	3.20475	0.000294349	0.0311723
unsaturated fatty acid biosynthetic process(GO:0006636)	4	2.52	0.06	ELOVL5,DEGS1,MGST2,ALOX5AP	3.7038	4.14567e-06	0.00276931
fatty acid biosynthetic process(GO:0006633)	5	3.14	0.15	ELOVL5,ELOVL7,DEGS1,MGST2,ALOX5AP	3.07234	5.22824e-06	0.003243
regulation of viral process(GO:0050792)	4	2.52	0.22	SP1,TRIM35,EP300,IFI16	2.48252	0.000429131	0.0396444
very long-chain fatty acid biosynthetic process(GO:0042761)	2	1.26	0	ELOVL5,ELOVL7	5.93532	2.08374e-05	0.00670193
modification by host of symbiont morphology or physiology(GO:0051851)	3	1.89	0.03	AQP1,SP1,EP300	4.2675	1.38138e-05	0.00521561
steroid biosynthetic process(GO:0006694)	6	3.77	0.15	IGF2,HSD3B1,HSD3B7,BMP6,ACBD3,PRLR	3.2421	2.27893e-07	0.000494757
monocarboxylic acid biosynthetic process(GO:0072330)	6	3.77	0.21	HSD3B7,ELOVL5,ELOVL7,DEGS1,MGST2,ALOX5AP	2.91907	1.43585e-06	0.00138544
modification of morphology or physiology of other organism involved in symbiotic interaction(GO:0051817)	3	1.89	0.06	AQP1,SP1,EP300	3.51343	0.000121097	0.0210321
mineralocorticoid biosynthetic process(GO:0006705)	2	1.26	0.01	HSD3B1,BMP6	4.83664	0.000145413	0.0225494
terpenoid metabolic process(GO:0006721)	3	1.89	0.08	RDH5,GPC2,TTR	3.12179	0.000373415	0.0356344
pigmentation(GO:0043473)	3	1.89	0.08	CD63,BBS4,TYR	3.21094	0.000289159	0.0311723
cilium movement(GO:0003341)	4	2.52	0.03	STK36,BBS4,AK7,DNAH11	4.31022	4.043e-07	0.000702188
epithelial cilium movement(GO:0003351)	2	1.26	0.02	STK36,AK7	4.19219	0.000490162	0.0425657
chloride transport(GO:0006821)	4	2.52	0.15	TTYH2,SLC26A6,SLC12A5,CLIC6	2.86218	0.000103493	0.0187237
receptor-mediated endocytosis(GO:0006898)	5	3.14	0.23	CD63,TMPRSS13,FOLR1,LOXL3,ENPP2	2.64494	3.91998e-05	0.00920031
positive regulation of protein processing(GO:0010954)	4	2.52	0.11	KCNE2,HSPBP1,CTSC,ASTL	3.15679	3.37797e-05	0.00838124
positive regulation of steroid biosynthetic process(GO:0010893)	2	1.26	0.01	IGF2,BMP6	4.44713	0.000301949	0.0315919
epithelial fluid transport(GO:0042045)	2	1.26	0	SLC26A6,AQP1	6.78264	5.79984e-06	0.00331593
sensory perception of light stimulus(GO:0050953)	4	2.52	0.19	FAM161A,RDH5,BBS4,TYR	2.59635	0.000281016	0.0311723
platelet degranulation(GO:0002576)	5	3.14	0.1	F5,IGF2,CD63,LAMP2,F13A1	3.44984	8.61497e-07	0.00106875
chloride transmembrane transport(GO:1902476)	4	2.52	0.12	TTYH2,SLC26A6,SLC12A5,CLIC6	3.03692	5.334e-05	0.0110287
positive regulation of activated T cell proliferation(GO:0042104)	2	1.26	0.02	IGF2,IGFBP2	4.2435	0.000444495	0.0397938
cellular response to mechanical stimulus(GO:0071260)	3	1.89	0.06	IGF2,BMP6,AQP1	3.41729	0.000159741	0.0243367
hormone biosynthetic process(GO:0042446)	3	1.89	0.07	IGF2,HSD3B1,BMP6	3.37248	0.000181739	0.0263037
hormone metabolic process(GO:0042445)	5	3.14	0.18	IGF2,HSD3B1,RDH5,BMP6,TTR	2.89886	1.18967e-05	0.00503151
cilium assembly(GO:0042384)	4	2.52	0.17	FAM161A,STK36,BBS4,AK7	2.73624	0.000166394	0.0249132
positive regulation by host of viral transcription(GO:0043923)	2	1.26	0.01	SP1,EP300	4.66227	0.000201334	0.028662
regulation of symbiosis, encompassing mutualism through parasitism(GO:0043903)	5	3.14	0.23	LBP,SP1,TRIM35,EP300,IFI16	2.64914	3.84387e-05	0.00920031
positive regulation of proteolysis involved in cellular protein catabolic process(GO:1903052)	3	1.89	0.05	KCNE2,HSPBP1,CTSC	3.58306	9.90729e-05	0.0183053
regulation of proteolysis involved in cellular protein catabolic process(GO:1903050)	4	2.52	0.14	KCNE2,HSPBP1,CTSC,GLMN	2.88535	9.48074e-05	0.017898
cilium or flagellum-dependent cell motility(GO:0001539)	2	1.26	0.01	BBS4,DNAH6	4.5853	0.000232648	0.0290413
retinoid metabolic process(GO:0001523)	3	1.89	0.07	RDH5,GPC2,TTR	3.31569	0.000213999	0.0290413
positive regulation of protein maturation(GO:1903319)	4	2.52	0.11	KCNE2,HSPBP1,CTSC,ASTL	3.15679	3.37797e-05	0.00838124
regulation of protein maturation(GO:1903317)	5	3.14	0.24	KCNE2,HSPBP1,CTSC,ASTL,SERPINB3	2.61397	4.52871e-05	0.00983182
thioester metabolic process(GO:0035383)	3	1.89	0.08	ELOVL5,ELOVL7,ACOT9	3.20475	0.000294349	0.0311723
regulation of cellular protein catabolic process(GO:1903362)	4	2.52	0.15	KCNE2,HSPBP1,CTSC,GLMN	2.84273	0.000111386	0.0197404
response to glucocorticoid(GO:0051384)	3	1.89	0.07	BMP6,IGFBP2,AQP1	3.24895	0.000259257	0.0300185
inorganic anion transport(GO:0015698)	6	3.77	0.21	TTYH2,SLC26A6,AQP1,SLC12A5,SLC13A4,CLIC6	2.93286	1.32792e-06	0.00138544
spermatid differentiation(GO:0048515)	3	1.89	0.07	SLC26A6,BBS4,CAPZA3	3.32959	0.000205613	0.028799
multi-organism metabolic process(GO:0044033)	5	3.14	0.22	RPS10,RPS29,RPL37A,SP1,EP300	2.67689	3.37662e-05	0.00838124
liver development(GO:0001889)	3	1.89	0.07	HLX,SP1,UCP2	3.30881	0.000218274	0.0290413
lactation(GO:0007595)	3	1.89	0.04	PRL,PRLR,UPRT	3.77089	5.76389e-05	0.0116404
polyol transport(GO:0015791)	2	1.26	0	SLC26A6,AQP1	5.684	3.18029e-05	0.00838124
mammary gland development(GO:0030879)	5	3.14	0.12	BSX,PRL,PRLR,UPRT,SOSTDC1	3.28224	1.92197e-06	0.00166904
phototransduction, visible light(GO:0007603)	3	1.89	0.08	RDH5,GPC2,TTR	3.23612	0.00026899	0.0307357
sodium-independent organic anion transport(GO:0043252)	2	1.26	0.01	SLCO1C1,SLCO1A2	4.88544	0.000132835	0.0217649
bile acid metabolic process(GO:0008206)	4	2.52	0.04	HSD3B7,ABCC3,NPC1,SLCO1A2	4.24306	5.2273e-07	0.000756565
phototransduction(GO:0007602)	3	1.89	0.09	RDH5,GPC2,TTR	3.0347	0.000479129	0.0424567
visual perception(GO:0007601)	4	2.52	0.19	FAM161A,RDH5,BBS4,TYR	2.63214	0.000245851	0.0300185
mineralocorticoid metabolic process(GO:0008212)	2	1.26	0.01	HSD3B1,BMP6	4.83664	0.000145413	0.0225494
adult walking behavior(GO:0007628)	2	1.26	0.02	EFNB3,NPC1	4.19219	0.000490162	0.0425657
bile acid and bile salt transport(GO:0015721)	2	1.26	0.02	ABCC3,SLCO1A2	4.32575	0.000380103	0.0358784
insulin receptor signaling pathway(GO:0008286)	4	2.52	0.2	KL,CAB39L,IGF2,PTPRA	2.55455	0.000328403	0.0331611
sulfur compound biosynthetic process(GO:0044272)	4	2.52	0.2	PRELP,ELOVL5,ELOVL7,MGST2	2.5618	0.000319653	0.0326573
multicellular organism growth(GO:0035264)	3	1.89	0.1	BBS4,PRL,SLC12A5	2.98388	0.000554002	0.0469898
organic hydroxy compound transport(GO:0015850)	4	2.52	0.18	SLC26A6,NPC1,BMP6,AQP1	2.66386	0.000218327	0.0290413
female pregnancy(GO:0007565)	7	4.4	0.13	IGF2,IGFBP2,PRL,SP1,PRLR,UCP2,UPRT	3.58162	2.33833e-09	2.0306e-05
aging(GO:0007568)	7	4.4	0.2	KL,PRELP,KCNE2,CTSC,LITAF,IGFBP2,UCP2	3.12173	5.07173e-08	0.00014681
body fluid secretion(GO:0007589)	4	2.52	0.08	AQP1,PRL,PRLR,UPRT	3.53023	8.0781e-06	0.00397425
response to mechanical stimulus(GO:0009612)	5	3.14	0.14	IGF2,SOST,BMP6,IGFBP2,AQP1	3.16651	3.33951e-06	0.00241669
interaction with symbiont(GO:0051702)	3	1.89	0.03	AQP1,SP1,EP300	4.2324	1.52758e-05	0.00552728
detection of visible light(GO:0009584)	3	1.89	0.09	RDH5,GPC2,TTR	3.06111	0.000444269	0.0397938
spermatid development(GO:0007286)	3	1.89	0.06	SLC26A6,BBS4,CAPZA3	3.39464	0.00017051	0.0250967
regulation of transmembrane receptor protein serine/threonine kinase signaling pathway(GO:0090092)	4	2.52	0.2	SOST,BMP6,PARP1,SOSTDC1	2.57155	0.000308249	0.0318671
positive regulation of steroid hormone biosynthetic process(GO:0090031)	2	1.26	0	IGF2,BMP6	6.49495	8.69538e-06	0.00397425
regulation of steroid hormone biosynthetic process(GO:0090030)	2	1.26	0.01	IGF2,BMP6	5.31625	6.05926e-05	0.0119588
fatty acid elongation(GO:0030497)	2	1.26	0	ELOVL5,ELOVL7	5.684	3.18029e-05	0.00838124
regulation of hormone biosynthetic process(GO:0046885)	2	1.26	0.01	IGF2,BMP6	4.47992	0.000283792	0.0311723
positive regulation of hormone biosynthetic process(GO:0046886)	2	1.26	0.01	IGF2,BMP6	5.3963	5.254e-05	0.0110287
canonical Wnt signaling pathway(GO:0060070)	4	2.52	0.21	USP34,SOST,FZD7,SOSTDC1	2.48927	0.00041853	0.0390808
response to corticosteroid(GO:0031960)	3	1.89	0.08	BMP6,IGFBP2,AQP1	3.15063	0.000343782	0.0339251
inorganic anion transmembrane transport(GO:0098661)	5	3.14	0.17	TTYH2,SLC26A6,AQP1,SLC12A5,CLIC6	2.96875	8.54792e-06	0.00397425
cilium morphogenesis(GO:0060271)	4	2.52	0.2	FAM161A,STK36,BBS4,AK7	2.53074	0.000358808	0.0347107
diterpenoid metabolic process(GO:0016101)	3	1.89	0.07	RDH5,GPC2,TTR	3.24895	0.000259257	0.0300185
protein localization to endoplasmic reticulum(GO:0070972)	4	2.52	0.15	RPS10,RPS29,VAPA,RPL37A	2.81113	0.000125498	0.021369
very long-chain fatty acid metabolic process(GO:0000038)	2	1.26	0.02	ELOVL5,ELOVL7	4.35474	0.000359738	0.0347107
response to acid chemical(GO:0001101)	5	3.14	0.2	BMP6,IGFBP2,AQP1,FZD7,UCP2	2.79384	1.95155e-05	0.00651817
secretion by tissue(GO:0032941)	4	2.52	0.07	AQP1,PRL,PRLR,UPRT	3.60292	6.10951e-06	0.00331593
modification of morphology or physiology of other organism(GO:0035821)	3	1.89	0.08	AQP1,SP1,EP300	3.22977	0.000273944	0.0308952

## Sheet: Liver
Supplementary Table 2. Biological processes (GO terms) that were significantly enriched in the list of genes from the co-expression modules associated with risperidone treatment. The selected GO terms related to metabolic regulation are shown in green.
MODULE: lavenderblush
#term	Count	%	% in genome	Genes	odds ratio log	p value	FDR-corrected p value
regulation of axonogenesis(GO:0050770)	3	6.25	0.11	KIF13B,RND2,LRRC4C	4.08319	2.41346e-05	0.0480256
regulation of circadian rhythm(GO:0042752)	3	6.25	0.08	SFPQ,KLF10,PPP1CA	4.36264	1.06282e-05	0.0308004
rhythmic process(GO:0048511)	6	12.5	0.22	TYRO3,SFPQ,KLF10,ATF4,PPP1CA,SREBF1	4.15535	1.47425e-09	1.28171e-05
circadian rhythm(GO:0007623)	5	10.42	0.14	SFPQ,KLF10,ATF4,PPP1CA,SREBF1	4.40753	9.69697e-09	4.21527e-05
response to carbohydrate(GO:0009743)	3	6.25	0.12	IL1B,SLC34A2,SREBF1	4.0372	2.762e-05	0.0480256
MODULE: tan2
#term	Count	%	% in genome	Genes	odds ratio log	p value	FDR-corrected p value
negative regulation of cellular response to growth factor stimulus(GO:0090288)	3	6.98	0.1	DAND5,HHEX,SMAD7	4.34835	1.12157e-05	0.0487826
poly(A)+ mRNA export from nucleus(GO:0016973)	2	4.65	0.01	PABPN1,HHEX	6.39414	7.08297e-06	0.0487826
MODULE: floralwhite
#term	Count	%	% in genome	Genes	odds ratio log	p value	FDR-corrected p value
embryonic camera-type eye development(GO:0031076)	3	3.9	0.03	KDM2B,TRAF3IP1,WNT5A	4.96312	1.80788e-06	0.00785884
positive regulation of lymphocyte apoptotic process(GO:0070230)	2	2.6	0.02	IL10,WNT5A	5.03836	9.39963e-05	0.0368508
regionalization(GO:0003002)	4	5.19	0.24	MDFI,KDM2B,TRAF3IP1,WNT5A	3.13529	3.83358e-05	0.0333292
cytokine secretion involved in immune response(GO:0002374)	2	2.6	0.01	IL10,WNT5A	5.57742	3.39499e-05	0.033166
microtubule-based transport(GO:0010970)	3	3.9	0.1	MAP1S,KLC3,TRAF3IP1	3.72184	6.70097e-05	0.0368508
response to type I interferon(GO:0034340)	3	3.9	0.11	NLRC5,WNT5A,IFNA1	3.64171	8.46235e-05	0.0368508
regulation of cytokine secretion involved in immune response(GO:0002739)	2	2.6	0.01	IL10,WNT5A	5.62622	3.10052e-05	0.033166
cellular response to type I interferon(GO:0071357)	3	3.9	0.11	NLRC5,WNT5A,IFNA1	3.64625	8.35123e-05	0.0368508
neural tube development(GO:0021915)	3	3.9	0.11	KDM2B,TRAF3IP1,WNT5A	3.59308	9.7489e-05	0.0368508
labyrinthine layer morphogenesis(GO:0060713)	2	2.6	0.02	IL10,RSPO3	5.15616	7.50819e-05	0.0368508
regulation of response to cytokine stimulus(GO:0060759)	3	3.9	0.13	NLRC5,WNT5A,IFNA1	3.47133	0.000138887	0.0482994
in utero embryonic development(GO:0001701)	4	5.19	0.23	MDFI,SLC30A1,IL10,RSPO3	3.16404	3.43334e-05	0.033166
embryonic placenta development(GO:0001892)	3	3.9	0.06	MDFI,IL10,RSPO3	4.18829	1.71841e-05	0.033166
placenta development(GO:0001890)	3	3.9	0.11	MDFI,IL10,RSPO3	3.64625	8.35123e-05	0.0368508
regulation of cytokine-mediated signaling pathway(GO:0001959)	3	3.9	0.12	NLRC5,WNT5A,IFNA1	3.55084	0.000110236	0.0399331
cytoskeleton-dependent intracellular transport(GO:0030705)	3	3.9	0.11	MAP1S,KLC3,TRAF3IP1	3.62375	8.91646e-05	0.0368508
post-anal tail morphogenesis(GO:0036342)	2	2.6	0.01	TRAF3IP1,WNT5A	5.73159	2.55143e-05	0.033166
regulation of MHC class I biosynthetic process(GO:0045343)	2	2.6	0.01	NLRC5,IFNA1	5.32608	5.44025e-05	0.0368508
MHC class I biosynthetic process(GO:0045341)	2	2.6	0.01	NLRC5,IFNA1	5.32608	5.44025e-05	0.0368508
negative regulation of defense response(GO:0031348)	3	3.9	0.1	IL10,TRAFD1,TRAF3IP1	3.65539	8.13186e-05	0.0368508
type I interferon signaling pathway(GO:0060337)	3	3.9	0.11	NLRC5,WNT5A,IFNA1	3.64625	8.35123e-05	0.0368508
regulation of type I interferon-mediated signaling pathway(GO:0060338)	3	3.9	0.03	NLRC5,WNT5A,IFNA1	4.98021	1.72086e-06	0.00785884
positive regulation of type I interferon-mediated signaling pathway(GO:0060340)	2	2.6	0	NLRC5,WNT5A	6.6761	4.84708e-06	0.0140468
embryonic placenta morphogenesis(GO:0060669)	2	2.6	0.02	IL10,RSPO3	5.06653	8.90705e-05	0.0368508
branching involved in labyrinthine layer morphogenesis(GO:0060670)	2	2.6	0.01	IL10,RSPO3	5.78875	2.29684e-05	0.033166
MODULE: lightcyan1
#term	Count	%	% in genome	Genes	odds ratio log	p value	FDR-corrected p value
cell recognition(GO:0008037)	4	5.19	0.11	CNTN4,SPAM1,FEZF2,FETUB	3.90405	1.96136e-06	0.0170481
MODULE: firebrick2
#term	Count	%	% in genome	Genes	odds ratio log	p value	FDR-corrected p value
response to lipopolysaccharide(GO:0032496)	3	6.25	0.19	ABCA1,IL23R,TNF	3.55117	0.000114476	0.0382659
activation of Janus kinase activity(GO:0042976)	2	4.17	0.02	IL23R,GHR	5.5284	3.62812e-05	0.0309779
activation of JAK2 kinase activity(GO:0042977)	2	4.17	0.01	IL23R,GHR	5.71075	2.56207e-05	0.0309779
membrane protein proteolysis(GO:0033619)	2	4.17	0.05	BACE2,TNF	4.49648	0.000268526	0.0486199
tyrosine phosphorylation of Stat5 protein(GO:0042506)	2	4.17	0.03	IL23R,GHR	5.12285	7.9268e-05	0.0310376
tyrosine phosphorylation of Stat3 protein(GO:0042503)	2	4.17	0.04	IL23R,GHR	4.66903	0.000191684	0.0423347
positive regulation of tyrosine phosphorylation of Stat5 protein(GO:0042523)	2	4.17	0.02	IL23R,GHR	5.55657	3.43767e-05	0.0309779
regulation of tyrosine phosphorylation of Stat5 protein(GO:0042522)	2	4.17	0.02	IL23R,GHR	5.18002	7.09607e-05	0.0310376
positive regulation of tyrosine phosphorylation of Stat3 protein(GO:0042517)	2	4.17	0.03	IL23R,GHR	5.05137	9.10532e-05	0.0329726
regulation of tyrosine phosphorylation of Stat3 protein(GO:0042516)	2	4.17	0.04	IL23R,GHR	4.74226	0.00016616	0.0401138
positive regulation of tyrosine phosphorylation of STAT protein(GO:0042531)	2	4.17	0.04	IL23R,GHR	4.62303	0.0002097	0.0423347
membrane protein ectodomain proteolysis(GO:0006509)	2	4.17	0.04	BACE2,TNF	4.75501	0.000162081	0.0401138
creatine metabolic process(GO:0006600)	2	4.17	0.01	GHR,CKM	5.97649	1.55123e-05	0.0309779
cytokine production involved in immune response(GO:0002367)	2	4.17	0.05	BTK,TNF	4.50644	0.00026335	0.0486199
response to molecule of bacterial origin(GO:0002237)	3	6.25	0.21	ABCA1,IL23R,TNF	3.46903	0.000145419	0.0401138
regulation of lipid storage(GO:0010883)	2	4.17	0.04	ABCA1,TNF	4.68087	0.000187305	0.0423347
negative regulation of lipid storage(GO:0010888)	2	4.17	0.02	ABCA1,TNF	5.37422	4.87791e-05	0.0309779
sensory perception of mechanical stimulus(GO:0050954)	3	6.25	0.14	TSPEAR,TNF,NDUFB9	3.86826	4.53164e-05	0.0309779
inflammatory response to antigenic stimulus(GO:0002437)	2	4.17	0.02	RASGRP1,TNF	5.26172	6.05942e-05	0.0309779
production of molecular mediator of immune response(GO:0002440)	3	6.25	0.11	BTK,TNF,NUGGC	4.14941	1.98729e-05	0.0309779
positive regulation of myeloid leukocyte differentiation(GO:0002763)	2	4.17	0.04	IL23R,TNF	4.64576	0.000200592	0.0423347
regulation of cytokine production involved in immune response(GO:0002718)	2	4.17	0.04	BTK,TNF	4.65733	0.000196113	0.0423347
regulation of B cell mediated immunity(GO:0002712)	2	4.17	0.03	BTK,TNF	5.10449	8.21384e-05	0.0310376
regulation of lymphocyte mediated immunity(GO:0002706)	3	6.25	0.15	IL23R,BTK,TNF	3.80796	5.40667e-05	0.0309779
regulation of leukocyte mediated immunity(GO:0002703)	3	6.25	0.17	IL23R,BTK,TNF	3.66571	8.1951e-05	0.0310376
negative regulation of muscle cell differentiation(GO:0051148)	2	4.17	0.03	TNF,HDAC5	4.98466	0.000103647	0.0360319
regulation of mitotic nuclear division(GO:0007088)	3	6.25	0.15	CDC23,TNF,TERF1	3.76968	6.04743e-05	0.0309779
positive regulation of leukocyte differentiation(GO:1902107)	3	6.25	0.12	IL23R,BTK,TNF	4.03302	2.79606e-05	0.0309779
regulation of leukocyte differentiation(GO:1902105)	3	6.25	0.2	IL23R,BTK,TNF	3.4854	0.000138652	0.0401138
osteoblast differentiation(GO:0001649)	3	6.25	0.2	SOX11,TNF,HDAC5	3.51897	0.00012574	0.0390289
regulation of ossification(GO:0030278)	3	6.25	0.17	SOX11,TNF,HDAC5	3.67421	7.9941e-05	0.0310376
regulation of adaptive immune response based on somatic recombination of immune receptors built from immunoglobulin superfamily domains(GO:0002822)	3	6.25	0.13	IL23R,BTK,TNF	3.93982	3.67465e-05	0.0309779
regulation of adaptive immune response(GO:0002819)	3	6.25	0.15	IL23R,BTK,TNF	3.81776	5.25376e-05	0.0309779
embryonic digestive tract development(GO:0048566)	2	4.17	0.03	SOX11,TNF	4.89226	0.000124051	0.0390289
regulation of skeletal muscle fiber development(GO:0048742)	2	4.17	0.04	TNF,HDAC5	4.76791	0.000158052	0.0401138
skeletal muscle fiber development(GO:0048741)	2	4.17	0.05	TNF,HDAC5	4.52665	0.000253148	0.0486199
skeletal muscle tissue development(GO:0007519)	3	6.25	0.13	SOX11,TNF,HDAC5	3.94353	3.63486e-05	0.0309779
regulation of nuclear division(GO:0051783)	3	6.25	0.17	CDC23,TNF,TERF1	3.66854	8.12774e-05	0.0310376
positive regulation of nuclear division(GO:0051785)	2	4.17	0.05	TNF,TERF1	4.50644	0.00026335	0.0486199
establishment of organelle localization(GO:0051656)	3	6.25	0.23	RASGRP1,CDC23,ITSN1	3.34893	0.00020617	0.0423347
positive regulation of mitotic nuclear division(GO:0045840)	2	4.17	0.04	TNF,TERF1	4.76791	0.000158052	0.0401138
positive regulation of osteoclast differentiation(GO:0045672)	2	4.17	0.01	IL23R,TNF	5.85387	1.95369e-05	0.0309779
regulation of osteoclast differentiation(GO:0045670)	2	4.17	0.04	IL23R,TNF	4.61185	0.000214328	0.0423347
regulation of osteoblast differentiation(GO:0045667)	3	6.25	0.12	SOX11,TNF,HDAC5	4.05358	2.63246e-05	0.0309779
negative regulation of osteoblast differentiation(GO:0045668)	2	4.17	0.04	TNF,HDAC5	4.71725	0.000174468	0.0409811
lung morphogenesis(GO:0060425)	2	4.17	0.04	SOX11,TNF	4.74226	0.00016616	0.0401138
positive regulation of interferon-gamma production(GO:0032729)	2	4.17	0.03	IL23R,TNF	4.86326	0.000131255	0.0393359
skeletal muscle organ development(GO:0060538)	3	6.25	0.14	SOX11,TNF,HDAC5	3.87519	4.44059e-05	0.0309779
MODULE: palevioletred3
#term	Count	%	% in genome	Genes	odds ratio log	p value	FDR-corrected p value
DNA duplex unwinding(GO:0032508)	3	3.9	0.07	CHD8,HMGA1,POT1	4.04998	2.57295e-05	0.0268821
DNA geometric change(GO:0032392)	3	3.9	0.07	CHD8,HMGA1,POT1	4.02311	2.78283e-05	0.0268821
regulation of DNA biosynthetic process(GO:2000278)	3	3.9	0.04	SH2B1,GJA1,POT1	4.68404	4.0557e-06	0.0117534
Fc-epsilon receptor signaling pathway(GO:0038095)	4	5.19	0.23	ERBB3,PIK3R1,SYK,MAP2K7	3.16215	3.45842e-05	0.0273341
regulation of JUN kinase activity(GO:0043506)	3	3.9	0.07	SYK,MAP3K5,MAP2K7	4.0988	2.23123e-05	0.0268821
positive regulation of JUN kinase activity(GO:0043507)	3	3.9	0.05	SYK,MAP3K5,MAP2K7	4.34011	1.10353e-05	0.0191882
regulation of gene expression, epigenetic(GO:0040029)	4	5.19	0.21	LIMD1,PHF2,HMGA1,ATF7IP	3.2558	2.41347e-05	0.0268821
B cell differentiation(GO:0030183)	3	3.9	0.09	PIK3R1,SYK,IFNA1	3.83624	4.80057e-05	0.0321047
regulation of Wnt signaling pathway(GO:0030111)	4	5.19	0.23	CHD8,KANK1,LIMD1,WNT5B	3.16631	3.40357e-05	0.0273341
negative regulation of gene silencing(GO:0060969)	2	2.6	0.01	PHF2,HMGA1	5.44406	4.35643e-05	0.0315624
regulation of gene silencing(GO:0060968)	3	3.9	0.03	LIMD1,PHF2,HMGA1	4.99779	1.63577e-06	0.0108611
activation of JUN kinase activity(GO:0007257)	3	3.9	0.03	SYK,MAP3K5,MAP2K7	4.85115	2.49852e-06	0.0108611
positive regulation of gene expression, epigenetic(GO:0045815)	2	2.6	0.02	PHF2,HMGA1	5.15634	7.50546e-05	0.0466089
negative regulation of chromatin silencing(GO:0031936)	2	2.6	0	PHF2,HMGA1	6.42496	7.399e-06	0.0160817
MODULE: thistle3
#term	Count	%	% in genome	Genes	odds ratio log	p value	FDR-corrected p value
regulation of protein kinase B signaling(GO:0051896)	3	4.62	0.1	CD28,MAGI2,ANGPT1	3.85657	4.567e-05	0.0460096
leukocyte activation involved in immune response(GO:0002366)	4	6.15	0.15	AICDA,IFNE,CD28,SH2D1B	3.76875	3.38161e-06	0.0147016
cell activation involved in immune response(GO:0002263)	4	6.15	0.15	AICDA,IFNE,CD28,SH2D1B	3.76875	3.38161e-06	0.0147016
lymphocyte activation involved in immune response(GO:0002285)	3	4.62	0.1	AICDA,IFNE,CD28	3.83335	4.88766e-05	0.0460096
production of molecular mediator of immune response(GO:0002440)	3	4.62	0.11	AICDA,CD28,ANGPT1	3.80617	5.2915e-05	0.0460096
renal system development(GO:0072001)	4	6.15	0.24	WFS1,DACT2,MAGI2,ANGPT1	3.32403	1.89432e-05	0.0274519
kidney development(GO:0001822)	4	6.15	0.22	WFS1,DACT2,MAGI2,ANGPT1	3.40255	1.399e-05	0.0243287
protein maturation by protein folding(GO:0022417)	2	3.08	0	WFS1,CHCHD4	6.60016	5.25332e-06	0.0152259
positive regulation of endocytosis(GO:0045807)	3	4.62	0.08	CALY,MAGI2,ANGPT1	4.04756	2.61305e-05	0.0324578
negative regulation of activin receptor signaling pathway(GO:0032926)	2	3.08	0.01	DACT2,MAGI2	6.1583	1.14502e-05	0.0243287
MODULE: brown2
#term	Count	%	% in genome	Genes	odds ratio log	p value	FDR-corrected p value
cell differentiation involved in kidney development(GO:0061005)	3	4.69	0.04	WWTR1,PTCH1,FOXC2	4.74549	3.40242e-06	0.00591544
somite development(GO:0061053)	3	4.69	0.05	PTCH1,ZEB2,FOXC2	4.65937	4.37336e-06	0.00633627
morphogenesis of a branching epithelium(GO:0061138)	3	4.69	0.14	NOTCH4,PTCH1,FOXC2	3.52599	0.000119913	0.0407825
skin morphogenesis(GO:0043589)	2	3.12	0.03	GBA,ITGA2	4.68539	0.000184911	0.0472774
endothelial cell migration(GO:0043542)	3	4.69	0.15	SH3BGRL3,HDAC7,FOXC2	3.49005	0.000133132	0.040902
regulation of endothelial cell migration(GO:0010594)	3	4.69	0.11	SH3BGRL3,HDAC7,FOXC2	3.79102	5.53679e-05	0.0283125
epithelial cell migration(GO:0010631)	5	7.81	0.19	ZEB2,SH3BGRL3,ITGA2,HDAC7,FOXC2	3.79035	1.83187e-07	0.000564078
positive regulation of epithelial cell migration(GO:0010634)	3	4.69	0.08	ITGA2,HDAC7,FOXC2	4.08623	2.33585e-05	0.0167072
regulation of epithelial cell migration(GO:0010632)	4	6.25	0.14	SH3BGRL3,ITGA2,HDAC7,FOXC2	3.83688	2.59936e-06	0.00564905
regulation of blood vessel endothelial cell migration(GO:0043535)	3	4.69	0.05	SH3BGRL3,HDAC7,FOXC2	4.50662	6.8311e-06	0.00843003
positive regulation of blood vessel endothelial cell migration(GO:0043536)	2	3.12	0.02	HDAC7,FOXC2	4.88075	0.000126668	0.0407825
blood vessel endothelial cell migration(GO:0043534)	3	4.69	0.07	SH3BGRL3,HDAC7,FOXC2	4.22319	1.56465e-05	0.012365
positive regulation of phosphatase activity(GO:0010922)	2	3.12	0.02	ITGA1,ITGA2	5.17506	7.18841e-05	0.0312444
kidney epithelium development(GO:0072073)	3	4.69	0.12	WWTR1,PTCH1,FOXC2	3.72398	6.73391e-05	0.0312444
patterning of blood vessels(GO:0001569)	2	3.12	0.03	NOTCH4,FOXC2	4.735	0.000167951	0.045654
epithelium migration(GO:0090132)	5	7.81	0.19	ZEB2,SH3BGRL3,ITGA2,HDAC7,FOXC2	3.79035	1.83187e-07	0.000564078
tissue migration(GO:0090130)	5	7.81	0.19	ZEB2,SH3BGRL3,ITGA2,HDAC7,FOXC2	3.77784	1.94666e-07	0.000564078
mesodermal cell differentiation(GO:0048333)	2	3.12	0.03	ITGA2,FOXC2	4.71819	0.000173515	0.045708
metanephros development(GO:0001656)	3	4.69	0.07	WWTR1,PTCH1,FOXC2	4.25024	1.44561e-05	0.012365
osteoblast differentiation(GO:0001649)	4	6.25	0.19	WWTR1,PTCH1,HDAC7,RASSF2	3.55544	7.75799e-06	0.00843003
regulation of ossification(GO:0030278)	3	4.69	0.16	PTCH1,HDAC7,RASSF2	3.40988	0.000168058	0.045654
mesenchymal cell development(GO:0014031)	3	4.69	0.13	WWTR1,ZEB2,FOXC2	3.63855	8.63945e-05	0.0326534
regulation of dephosphorylation(GO:0035303)	3	4.69	0.13	GBA,ITGA1,ITGA2	3.59485	9.8129e-05	0.0355431
morphogenesis of a branching structure(GO:0001763)	3	4.69	0.16	NOTCH4,PTCH1,FOXC2	3.43691	0.000155368	0.0450204
regulation of epithelial cell differentiation(GO:0030856)	3	4.69	0.08	WWTR1,NOTCH4,ZEB2	4.06322	2.49849e-05	0.0167072
mammary gland development(GO:0030879)	3	4.69	0.12	NOTCH4,PTCH1,ITGA2	3.67648	7.73482e-05	0.0312574
mesenchymal cell differentiation(GO:0048762)	3	4.69	0.15	WWTR1,ZEB2,FOXC2	3.51606	0.000123429	0.0407825
branching morphogenesis of an epithelial tube(GO:0048754)	3	4.69	0.13	NOTCH4,PTCH1,FOXC2	3.66878	7.91054e-05	0.0312574
stem cell development(GO:0048864)	4	6.25	0.22	WWTR1,MED15,ZEB2,FOXC2	3.38804	1.48283e-05	0.012365
positive regulation of cell migration involved in sprouting angiogenesis(GO:0090050)	2	3.12	0.01	HDAC7,FOXC2	5.67722	2.77301e-05	0.0172184
regulation of cell migration involved in sprouting angiogenesis(GO:0090049)	2	3.12	0.02	HDAC7,FOXC2	5.17506	7.18841e-05	0.0312444
positive regulation of angiogenesis(GO:0045766)	3	4.69	0.1	C3AR1,HDAC7,FOXC2	3.88168	4.24845e-05	0.0246212
regulation of osteoblast differentiation(GO:0045667)	3	4.69	0.11	PTCH1,HDAC7,RASSF2	3.80851	5.2611e-05	0.0283125
ceramide biosynthetic process(GO:0046513)	2	3.12	0.03	ST8SIA6,GBA	4.84228	0.00013645	0.040902
MODULE: seashell4
#term	Count	%	% in genome	Genes	odds ratio log	p value	FDR-corrected p value
activation of Janus kinase activity(GO:0042976)	2	6.25	0.02	IL6R,GH1	5.95655	1.59626e-05	0.0219727
tyrosine phosphorylation of Stat3 protein(GO:0042503)	2	6.25	0.04	IL6R,GH1	5.09718	8.4547e-05	0.0458985
positive regulation of tyrosine phosphorylation of Stat3 protein(GO:0042517)	2	6.25	0.03	IL6R,GH1	5.47952	4.01058e-05	0.0267968
regulation of tyrosine phosphorylation of Stat3 protein(GO:0042516)	2	6.25	0.04	IL6R,GH1	5.17042	7.32665e-05	0.044552
positive regulation of tyrosine phosphorylation of STAT protein(GO:0042531)	2	6.25	0.04	IL6R,GH1	5.05118	9.2512e-05	0.0472682
positive regulation of activation of Janus kinase activity(GO:0010536)	2	6.25	0	IL6R,GH1	7.46076	1.02454e-06	0.00434985
regulation of activation of Janus kinase activity(GO:0010533)	2	6.25	0.01	IL6R,GH1	7.05528	2.07105e-06	0.00449728
regulation of collagen metabolic process(GO:0010712)	2	6.25	0.02	IL6R,BMP4	5.66881	2.77834e-05	0.0237431
axis elongation(GO:0003401)	2	6.25	0.02	FGF1,BMP4	5.66881	2.77834e-05	0.0237431
positive regulation of multicellular organism growth(GO:0040018)	2	6.25	0.02	GH1,PEX5	5.62798	3.00684e-05	0.0237431
positive regulation of smooth muscle cell proliferation(GO:0048661)	2	6.25	0.04	IL6R,BMP4	5.14541	7.69376e-05	0.044552
regulation of multicellular organismal metabolic process(GO:0044246)	2	6.25	0.03	IL6R,BMP4	5.51462	3.74619e-05	0.0267968
regulation of collagen biosynthetic process(GO:0032965)	2	6.25	0.02	IL6R,BMP4	5.90248	1.77076e-05	0.0219727
collagen biosynthetic process(GO:0032964)	2	6.25	0.02	IL6R,BMP4	5.73337	2.45245e-05	0.0237431
branch elongation of an epithelium(GO:0060602)	2	6.25	0.02	FGF1,BMP4	6.04358	1.35142e-05	0.0219727
ureteric bud elongation(GO:0060677)	2	6.25	0	FGF1,BMP4	7.23761	1.50237e-06	0.00434985
branch elongation involved in ureteric bud branching(GO:0060681)	2	6.25	0	FGF1,BMP4	7.5943	8.19708e-07	0.00434985
MODULE: skyblue2
#term	Count	%	% in genome	Genes	odds ratio log	p value	FDR-corrected p value
positive regulation of cytokine production involved in inflammatory response(GO:1900017)	2	2.7	0	IL17C,IL17RC	7.05323	2.61244e-06	0.0227204
regulation of cytokine production involved in inflammatory response(GO:1900015)	2	2.7	0.01	IL17C,IL17RC	6.02356	1.48973e-05	0.0259124
cytokine production involved in inflammatory response(GO:0002534)	2	2.7	0.01	IL17C,IL17RC	5.89002	1.89853e-05	0.0275192
multi-organism behavior(GO:0051705)	3	4.05	0.06	GRID1,DBH,VPS13A	4.3194	1.17362e-05	0.0259124
nucleus localization(GO:0051647)	2	2.7	0.01	HOOK3,TACC2	6.09768	1.30382e-05	0.0259124
interkinetic nuclear migration(GO:0022027)	2	2.7	0	HOOK3,TACC2	6.36005	8.20108e-06	0.0259124
MODULE: blueviolet
#term	Count	%	% in genome	Genes	odds ratio log	p value	FDR-corrected p value
keratinocyte differentiation(GO:0030216)	3	6.12	0.08	PIP5K1A,PPL,VDR	4.35205	1.09418e-05	0.0317238
epidermal cell differentiation(GO:0009913)	4	8.16	0.12	PIP5K1A,PPL,VDR,HES1	4.28485	4.71214e-07	0.00409862
epidermis development(GO:0008544)	4	8.16	0.22	PIP5K1A,PPL,VDR,HES1	3.69391	4.73386e-06	0.0205876

## Sheet: Pancreas
Supplementary Table 2. Biological processes (GO terms) that were significantly enriched in the list of genes from the co-expression modules associated with risperidone treatment. The selected GO terms related to metabolic regulation are shown in green.
MODULE: plum1
#term	Count	%	% in genome	Genes	odds ratio log	p value	FDR-corrected p value
glomerular epithelial cell differentiation(GO:0072311)	2	3.28	0.02	NPHS2,BASP1	5.39639	4.70163e-05	0.0408619
glomerular visceral epithelial cell differentiation(GO:0072112)	2	3.28	0.01	NPHS2,BASP1	5.42814	4.4259e-05	0.0408619
glomerular epithelium development(GO:0072010)	2	3.28	0.02	NPHS2,BASP1	5.30676	5.57846e-05	0.0440749
anterior/posterior axis specification, embryo(GO:0008595)	2	3.28	0.01	TBX3,BASP1	5.86645	1.94035e-05	0.0323908
in utero embryonic development(GO:0001701)	5	8.2	0.23	PRKCSH,PTPRR,TBX3,ERF,HSF1	3.66305	3.43498e-07	0.00298534
memory(GO:0007613)	3	4.92	0.06	RIN1,FEN1,NTF4	4.45592	7.94112e-06	0.0323908
blastoderm segmentation(GO:0007350)	2	3.28	0.01	TBX3,BASP1	5.68411	2.72788e-05	0.0338685
tripartite regional subdivision(GO:0007351)	2	3.28	0.01	TBX3,BASP1	5.86645	1.94035e-05	0.0323908
monovalent inorganic cation homeostasis(GO:0055067)	3	4.92	0.09	KCNA5,NOX1,SLC9A4	4.1022	2.23616e-05	0.0323908
renal filtration cell differentiation(GO:0061318)	2	3.28	0.01	NPHS2,BASP1	5.42814	4.4259e-05	0.0408619
positive regulation of myeloid cell differentiation(GO:0045639)	3	4.92	0.08	ETS1,MAPK14,HAX1	4.21517	1.6065e-05	0.0323908
