# Supplementary material for: Identification of EP300 as a Key Gene Involved in Antipsychotic-Induced Metabolic Dysregulation Based on Integrative Bioinformatics Analysis of Multi-Tissue Gene Expression Data
Source: Front Pharmacol. 2021 Aug 13;12:729474. doi: 10.3389/fphar.2021.729474 (PMC8414590; doi:10.3389/fphar.2021.729474)
Supplement: Supplementary file 2 [file Table3.XLSX]

## Sheet: Striatum
Supplementary Table 3. Biological processes (GO terms) that were significantly enriched in the list of genes from the co-expression modules associated with olanzapine treatment. The selected GO terms related to metabolic regulation are shown in green.
MODULE: red
#term	Count	%	% in genome	Genes	odds ratio log	p value	FDR-corrected p value
mitochondrial translation(GO:0032543)	2	0.88	0.01	PTCD3,MALSU1	4.07971	0.000621249	0.0464759
response to oxygen levels(GO:0070482)	5	2.19	0.23	RBX1,AJUBA,EGLN3,OXTR,LTA	2.27368	0.00021326	0.0225691
intracellular protein transmembrane transport(GO:0065002)	3	1.32	0.04	SAMM50,PEX5,PEX2	3.54134	0.000112911	0.0159701
regulation of GTPase activity (GO:0032314)	2	0.88	0.01	EPHA5,EPHA4	4.25563	0.000446373	0.0387363
regulation of GTPase activity (GO:0032319)	6	2.63	0.23	ARHGEF28,RASGRF2,FGD4,EPHA5,EPHA4,ADCYAP1	2.4626	1.80497e-05	0.00489485
regulation of GTPase activity (GO:0032317)	2	0.88	0.01	EPHA4,ADCYAP1	4.07971	0.000621249	0.0464759
pentose metabolic process(GO:0019321)	2	0.88	0.01	RPIA,TKT	4.56932	0.000249248	0.0248512
response to estradiol(GO:0032355)	3	1.32	0.07	SSR1,AREG,OXTR	2.97431	0.000570036	0.0453832
positive regulation of intracellular transport(GO:0032388)	5	2.19	0.21	KHDRBS1,EMD,TNFSF14,SNAPIN,SRI	2.37067	0.000137116	0.0167389
glial cell differentiation(GO:0010001)	4	1.75	0.12	DNER,DTX1,EPHA4,TNFRSF21	2.71344	0.000180137	0.0203016
protein transmembrane transport(GO:0071806)	3	1.32	0.05	SAMM50,PEX5,PEX2	3.30814	0.000220009	0.0229149
multicellular organismal response to stress(GO:0033555)	3	1.32	0.04	MAPK8IP2,GABRA5,ADCYAP1	3.46899	0.00013888	0.0167389
vascular process in circulatory system(GO:0003018)	4	1.75	0.13	P2RY2,PRKG1,ADCYAP1,SLC8A1	2.6236	0.000252006	0.0248512
response to glucagon(GO:0033762)	3	1.32	0.04	GNG4,GNAS,PRKAR1B	3.54134	0.000112911	0.0159701
pyrimidine-containing compound metabolic process(GO:0072527)	4	1.75	0.11	NME4,ERH,CTPS2,DPYSL3	2.79426	0.000133021	0.0167298
multi-multicellular organism process(GO:0044706)	7	3.07	0.15	PCSK5,KPNA6,GNAS,OXTR,PRLR,ADCYAP1,ACVR1C	3.02225	9.56427e-08	0.000138331
intracellular protein transmembrane import(GO:0044743)	3	1.32	0.03	SAMM50,PEX5,PEX2	3.73378	6.51214e-05	0.0118879
fear response(GO:0042596)	3	1.32	0.02	MAPK8IP2,GABRA5,ADCYAP1	4.23468	1.56661e-05	0.00468794
biological phase(GO:0044848)	2	0.88	0.02	CDC25A,OXTR	4.04796	0.000659599	0.0481009
positive regulation of cell development(GO:0010720)	5	2.19	0.22	EPHA4,PLAG1,LTA,SS18L1,ATP6AP1	2.30571	0.000184393	0.0205149
regulation of insulin secretion(GO:0050796)	5	2.19	0.17	EPHA5,GNAS,SRI,ACVR1C,PRKAR1B	2.55566	5.85264e-05	0.011077
positive regulation of neurogenesis(GO:0050769)	4	1.75	0.15	EPHA4,PLAG1,LTA,SS18L1	2.4843	0.000422783	0.0374379
eating behavior(GO:0042755)	2	0.88	0.01	OXTR,HRH3	4.14641	0.000547917	0.0440261
regulation of blood vessel size(GO:0050880)	4	1.75	0.11	P2RY2,PRKG1,ADCYAP1,SLC8A1	2.82576	0.000118162	0.0162764
cognition(GO:0050890)	7	3.07	0.19	BTBD9,MAPK8IP2,GABRA5,GNAS,OXTR,HRH3,PRKAR1B	2.81328	3.78376e-07	0.000273629
regulation of synaptic transmission, glutamatergic(GO:0051966)	3	1.32	0.04	MAPK8IP2,OXTR,ADCYAP1	3.46899	0.00013888	0.0167389
regulation of synapse assembly(GO:0051963)	3	1.32	0.05	OXTR,SLIT1,LRRC4B	3.33831	0.000201828	0.0218933
positive regulation of synaptic transmission, glutamatergic(GO:0051968)	2	0.88	0.01	OXTR,ADCYAP1	4.29485	0.00041479	0.0373709
behavioral defense response(GO:0002209)	3	1.32	0.02	MAPK8IP2,GABRA5,ADCYAP1	4.34006	1.16391e-05	0.00389756
regulation of synaptic transmission(GO:0050804)	6	2.63	0.21	BTBD9,CNTNAP4,MAPK8IP2,OXTR,PXK,ADCYAP1	2.54142	1.16774e-05	0.00389756
synapse organization(GO:0050808)	6	2.63	0.16	DNER,OXTR,SLIT1,SNAPIN,LRRC4B,CADM1	2.85111	2.0684e-06	0.00128211
regulation of synapse organization(GO:0050807)	3	1.32	0.07	OXTR,SLIT1,LRRC4B	2.94632	0.000617225	0.0464759
negative regulation of fibroblast proliferation(GO:0048147)	3	1.32	0.02	EMD,LTA,PEX2	4.01148	2.94972e-05	0.00691828
regulation of fibroblast proliferation(GO:0048145)	3	1.32	0.07	EMD,LTA,PEX2	3.01044	0.000514381	0.0425124
fibroblast proliferation(GO:0048144)	3	1.32	0.07	EMD,LTA,PEX2	2.9886	0.000547335	0.0440261
microtubule-based transport(GO:0010970)	4	1.75	0.09	DYNC1I1,SNAPIN,AP3B2,KIF1B	2.94194	7.62423e-05	0.0122524
negative regulation of neuron projection development(GO:0010977)	5	2.19	0.04	STMN2,PTPRG,EPHA4,SNAPIN,DPYSL3	4.04866	4.97761e-08	0.000107989
gliogenesis(GO:0042063)	8	3.51	0.14	DNER,DTX1,EPHA4,PLAG1,AREG,LTA,ADCYAP1,TNFRSF21	3.26968	1.81075e-09	1.57137e-05
regulation of muscle contraction(GO:0006937)	4	1.75	0.15	PRKG1,OXTR,SRI,SLC8A1	2.4941	0.000407724	0.0373709
humoral immune response(GO:0006959)	5	2.19	0.18	IL36RN,ST6GAL1,LTA,HLA-DQB1,TNFRSF21	2.50678	7.3366e-05	0.0122524
membrane budding(GO:0006900)	3	1.32	0.07	SAR1A,HIP1,SEC23A	2.89913	0.000705666	0.0497868
regulation of peptide secretion(GO:0002791)	6	2.63	0.2	EPHA5,GNAS,SRI,ADCYAP1,ACVR1C,PRKAR1B	2.60974	7.99122e-06	0.00315217
peptide secretion(GO:0002790)	6	2.63	0.23	EPHA5,GNAS,SRI,ADCYAP1,ACVR1C,PRKAR1B	2.46471	1.78413e-05	0.00489485
negative regulation of protein import into nucleus(GO:0042308)	3	1.32	0.06	EMD,TNFSF14,SRI	3.10287	0.000395338	0.0372907
vasodilation(GO:0042311)	3	1.32	0.05	P2RY2,PRKG1,ADCYAP1	3.33831	0.000201828	0.0218933
cellular response to glucagon stimulus(GO:0071377)	3	1.32	0.03	GNG4,GNAS,PRKAR1B	3.71873	6.79821e-05	0.0120398
negative regulation of secretion(GO:0051048)	5	2.19	0.14	IL36RN,OXTR,ACVR1C,HRH3,TNFRSF21	2.76534	2.20396e-05	0.00562527
G-protein coupled receptor signaling pathway, coupled to cyclic nucleotide second messenger(GO:0007187)	4	1.75	0.16	SSR1,GNAS,ADCYAP1,HRH3	2.38236	0.000615636	0.0464759
regulation of neurotransmitter levels(GO:0001505)	4	1.75	0.17	PRIMA1,STX7,SNAPIN,HRH3	2.34205	0.000713718	0.0499487
norepinephrine secretion(GO:0048243)	2	0.88	0.01	OXTR,HRH3	4.94884	0.000125168	0.0167108
Notch signaling pathway(GO:0007219)	5	2.19	0.18	DNER,RBX1,DTX1,TLE4,HDAC3	2.50414	7.42678e-05	0.0122524
glutamate receptor signaling pathway(GO:0007215)	4	1.75	0.09	MAPK8IP2,RASGRF2,GRIK4,SSR1	2.94194	7.62423e-05	0.0122524
positive regulation of cytosolic calcium ion concentration(GO:0007204)	5	2.19	0.23	OXTR,SRI,ADCYAP1,HRH3,SLC8A1	2.27368	0.00021326	0.0225691
central nervous system neuron differentiation(GO:0021953)	6	2.63	0.11	ARHGEF28,CHD5,UNC5D,EPHA4,FAIM2,PEX5	3.16111	3.57383e-07	0.000273629
cerebral cortex neuron differentiation(GO:0021895)	2	0.88	0.01	CHD5,PEX5	4.21788	0.00047909	0.0405594
behavioral fear response(GO:0001662)	3	1.32	0.02	MAPK8IP2,GABRA5,ADCYAP1	4.34006	1.16391e-05	0.00389756
osteoblast differentiation(GO:0001649)	5	2.19	0.2	CBFB,AREG,ERH,GNAS,ATP6AP1	2.42781	0.000105535	0.0159701
regulation of peptide hormone secretion(GO:0090276)	6	2.63	0.19	EPHA5,GNAS,SRI,ADCYAP1,ACVR1C,PRKAR1B	2.64699	6.49393e-06	0.00281772
glial cell proliferation(GO:0014009)	4	1.75	0.02	PLAG1,AREG,LTA,ADCYAP1	4.50212	2.04614e-07	0.000221955
regulation of gliogenesis(GO:0014013)	5	2.19	0.05	EPHA4,PLAG1,LTA,ADCYAP1,TNFRSF21	3.83785	1.35685e-07	0.00016821
regulation of norepinephrine secretion(GO:0014061)	2	0.88	0.01	OXTR,HRH3	5.02888	0.000108557	0.0159701
telencephalon development(GO:0021537)	4	1.75	0.15	EPHA5,OXTR,SLIT1,PEX5	2.44602	0.000487004	0.0406367
regulation of multicellular organism growth(GO:0040014)	4	1.75	0.07	GNAS,PEX5,HDAC3,ACVR1C	3.30257	1.93968e-05	0.00510077
anterograde synaptic vesicle transport(GO:0048490)	2	0.88	0.01	SNAPIN,AP3B2	4.21788	0.00047909	0.0405594
synaptic vesicle transport(GO:0048489)	4	1.75	0.09	BTBD9,STX7,SNAPIN,AP3B2	3.02764	5.51315e-05	0.0108734
regulation of inflammatory response to antigenic stimulus(GO:0002861)	2	0.88	0.01	LTA,ADCYAP1	4.46923	0.000299849	0.0289121
neuron migration(GO:0001764)	6	2.63	0.11	PRKG1,DNER,NAV1,UNC5D,PEX5,PEX2	3.19113	3.0126e-07	0.000273629
spermatid differentiation(GO:0048515)	3	1.32	0.07	DDX25,CHD5,CATSPER4	2.92582	0.000654204	0.0481009
regulation of JNK cascade(GO:0046328)	4	1.75	0.15	MAPK8IP2,SH3RF1,EPHA4,HDAC3	2.47782	0.00043304	0.0379588
tissue homeostasis(GO:0001894)	4	1.75	0.15	CIB2,GNAS,SERPINA3,ATP6AP1	2.44915	0.000481403	0.0405594
peptide hormone secretion(GO:0030072)	6	2.63	0.22	EPHA5,GNAS,SRI,ADCYAP1,ACVR1C,PRKAR1B	2.50124	1.45845e-05	0.00452029
insulin secretion(GO:0030073)	5	2.19	0.19	EPHA5,GNAS,SRI,ACVR1C,PRKAR1B	2.45765	9.20106e-05	0.0145176
negative regulation of protein transport(GO:0051224)	5	2.19	0.15	IL36RN,EMD,TNFSF14,SRI,TNFRSF21	2.67051	3.43248e-05	0.00763771
learning or memory(GO:0007611)	6	2.63	0.15	BTBD9,MAPK8IP2,GABRA5,OXTR,HRH3,PRKAR1B	2.8826	1.73198e-06	0.00115616
memory(GO:0007613)	3	1.32	0.06	BTBD9,OXTR,HRH3	3.09483	0.000404499	0.0373709
regulation of tube size(GO:0035150)	4	1.75	0.11	P2RY2,PRKG1,ADCYAP1,SLC8A1	2.8212	0.000120207	0.0162994
negative regulation of ion transport(GO:0043271)	3	1.32	0.07	PXK,ADCYAP1,HRH3	2.92582	0.000654204	0.0481009
response to decreased oxygen levels(GO:0036293)	5	2.19	0.22	RBX1,AJUBA,EGLN3,OXTR,LTA	2.32764	0.000166874	0.0195694
cytoskeleton-dependent intracellular transport(GO:0030705)	4	1.75	0.1	DYNC1I1,SNAPIN,AP3B2,KIF1B	2.83956	0.000112178	0.0159701
muscle fiber development(GO:0048747)	3	1.32	0.07	DNER,TNFSF14,SLC8A1	2.91239	0.000679625	0.0483425
multicellular organism growth(GO:0035264)	5	2.19	0.1	CCM2,PLAG1,GNAS,PEX5,HDAC3	3.15935	3.43559e-06	0.00156916
synaptic transmission, glutamatergic(GO:0035249)	4	1.75	0.07	MAPK8IP2,GRIK4,OXTR,ADCYAP1	3.25235	2.3484e-05	0.00582268
neuron apoptotic process(GO:0051402)	5	2.19	0.2	GABRA5,EGLN3,SIGMAR1,FAIM2,TNFRSF21	2.41322	0.000112844	0.0159701
skeletal muscle tissue development(GO:0007519)	4	1.75	0.13	DNER,BCL9,EMD,TNFSF14	2.6236	0.000252006	0.0248512
norepinephrine transport(GO:0015874)	2	0.88	0.01	OXTR,HRH3	4.29485	0.00041479	0.0373709
female pregnancy(GO:0007565)	7	3.07	0.13	PCSK5,KPNA6,GNAS,OXTR,PRLR,ADCYAP1,ACVR1C	3.23091	2.39954e-08	6.94106e-05
embryo implantation(GO:0007566)	3	1.32	0.03	PCSK5,PRLR,ACVR1C	3.70391	7.09238e-05	0.0122524
digestion(GO:0007586)	4	1.75	0.11	SULT2A1,SSR1,OXTR,SERPINA3	2.80316	0.000128645	0.0167298
multicellular organismal homeostasis(GO:0048871)	5	2.19	0.21	BTBD9,CIB2,GNAS,SERPINA3,ATP6AP1	2.37997	0.000131406	0.0167298
establishment of synaptic vesicle localization(GO:0097480)	4	1.75	0.09	BTBD9,STX7,SNAPIN,AP3B2	3.02764	5.51315e-05	0.0108734
synaptic vesicle localization(GO:0097479)	4	1.75	0.09	BTBD9,STX7,SNAPIN,AP3B2	3.011	5.87165e-05	0.011077
relaxation of smooth muscle(GO:0044557)	2	0.88	0	PRKG1,SLC8A1	5.72206	3.35481e-05	0.00763771
synapse assembly(GO:0007416)	5	2.19	0.09	DNER,OXTR,SLIT1,LRRC4B,CADM1	3.19031	2.96608e-06	0.00142998
spermatid development(GO:0007286)	3	1.32	0.07	DDX25,CHD5,CATSPER4	2.9886	0.000547335	0.0440261
neuron-neuron synaptic transmission(GO:0007270)	6	2.63	0.11	CNTNAP4,MAPK8IP2,GRIK4,OXTR,ADCYAP1,KIF1B	3.1569	3.66058e-07	0.000273629
regulation of peptide transport(GO:0090087)	6	2.63	0.2	EPHA5,GNAS,SRI,ADCYAP1,ACVR1C,PRKAR1B	2.59522	8.66336e-06	0.00326872
relaxation of muscle(GO:0090075)	3	1.32	0.02	PRKG1,SRI,SLC8A1	4.07337	2.47398e-05	0.00596367
adult locomotory behavior(GO:0008344)	3	1.32	0.05	BTBD9,EPHA4,NTSR1	3.2504	0.000259479	0.0253007
vesicle localization(GO:0051648)	6	2.63	0.17	BTBD9,DYNC1I1,STX7,SNAPIN,SEC23A,AP3B2	2.79386	2.85425e-06	0.00142998
establishment of vesicle localization(GO:0051650)	6	2.63	0.16	BTBD9,DYNC1I1,STX7,SNAPIN,SEC23A,AP3B2	2.8266	2.37433e-06	0.00128778
establishment of organelle localization(GO:0051656)	9	3.95	0.23	BTBD9,DYNC1I1,SLIT1,STX7,SNAPIN,ATP6AP1,SEC23A,AP3B2,KIF1B	2.87328	5.18711e-09	2.25069e-05
protein secretion(GO:0009306)	5	2.19	0.24	PCSK5,IL36RN,GNAS,TNFRSF21,CADM1	2.25083	0.000236524	0.0241477
regulation of hormone secretion(GO:0046883)	6	2.63	0.23	EPHA5,GNAS,SRI,ADCYAP1,ACVR1C,PRKAR1B	2.46894	1.74302e-05	0.00489485
negative regulation of nucleocytoplasmic transport(GO:0046823)	3	1.32	0.07	EMD,TNFSF14,SRI	2.91908	0.000666837	0.0482234
cellular transition metal ion homeostasis(GO:0046916)	4	1.75	0.13	SLC39A6,ATP6V1G1,ATP6V1A,SRI	2.65781	0.000221808	0.0229149
motor neuron axon guidance(GO:0008045)	2	0.88	0.01	EPHA4,SLIT1	4.07971	0.000621249	0.0464759
transition metal ion homeostasis(GO:0055076)	5	2.19	0.16	BTBD9,SLC39A6,ATP6V1G1,ATP6V1A,SRI	2.65503	3.68919e-05	0.00800369
iron ion homeostasis(GO:0055072)	4	1.75	0.12	BTBD9,ATP6V1G1,ATP6V1A,SRI	2.72992	0.00016935	0.019595
axon cargo transport(GO:0008088)	3	1.32	0.03	SNAPIN,AP3B2,KIF1B	3.79632	5.44671e-05	0.0108734
anterograde axon cargo transport(GO:0008089)	3	1.32	0.02	SNAPIN,AP3B2,KIF1B	4.26	1.45849e-05	0.00452029
regulation of glial cell proliferation(GO:0060251)	3	1.32	0.01	PLAG1,LTA,ADCYAP1	4.92792	2.28501e-06	0.00128778
positive regulation of glial cell proliferation(GO:0060252)	2	0.88	0	PLAG1,LTA	5.56791	4.3102e-05	0.00912291
vesicle organization(GO:0016050)	4	1.75	0.15	SAR1A,SNAPIN,HIP1,SEC23A	2.48755	0.00041772	0.0373709
positive regulation of cell projection organization(GO:0031346)	5	2.19	0.2	STMN2,EPHA4,SS18L1,ADCYAP1,DPYSL3	2.41081	0.000114098	0.0159701
negative regulation of cell projection organization(GO:0031345)	6	2.63	0.09	STMN2,PTPRG,EPHA4,SLIT1,SNAPIN,DPYSL3	3.40367	8.96037e-08	0.000138331
secretion by tissue(GO:0032941)	3	1.32	0.07	P2RY2,OXTR,PRLR	2.91239	0.000679625	0.0483425
dendrite development(GO:0016358)	4	1.75	0.16	MAPK8IP2,PRKG1,EPHA4,SS18L1	2.39715	0.000583052	0.0459975
S-adenosylmethionine metabolic process(GO:0046500)	2	0.88	0.01	APIP,PCMT1	4.87472	0.000142945	0.0169928
cyclic-nucleotide-mediated signaling(GO:0019935)	4	1.75	0.05	PRKG1,EPHA5,GNAS,ADCYAP1	3.55193	7.49606e-06	0.00309766
second-messenger-mediated signaling(GO:0019932)	5	2.19	0.22	PRKG1,EPHA5,GNAS,ADCYAP1,SLC8A1	2.31223	0.000178997	0.0203016
cAMP-mediated signaling(GO:0019933)	3	1.32	0.04	EPHA5,GNAS,ADCYAP1	3.49253	0.000129834	0.0167298
dichotomous subdivision of an epithelial terminal unit(GO:0060600)	2	0.88	0	AREG,PLXNA1	5.31658	6.57547e-05	0.0118879
protein import into peroxisome matrix(GO:0016558)	2	0.88	0.01	PEX5,PEX2	4.07971	0.000621249	0.0464759
skeletal muscle organ development(GO:0060538)	4	1.75	0.14	DNER,BCL9,EMD,TNFSF14	2.55502	0.00032529	0.0310205
MODULE: saddlebrown
#term	Count	%	% in genome	Genes	odds ratio log	p value	FDR-corrected p value
hepatocyte differentiation(GO:0070365)	2	1.6	0.01	E2F8,CYP1A1	5.48803	4.26282e-05	0.0225334
positive regulation of purine nucleotide biosynthetic process(GO:1900373)	3	2.4	0.08	ADRB1,RXFP2,ADCY7	3.47742	0.000134342	0.0400522
regulation of purine nucleotide biosynthetic process(GO:1900371)	4	3.2	0.14	ADRB1,CCR2,RXFP2,ADCY7	3.17583	3.16464e-05	0.0225334
homocysteine metabolic process(GO:0050667)	2	1.6	0.01	NOX4,BHMT	4.94898	0.000114998	0.0400522
leukocyte activation involved in immune response(GO:0002366)	4	3.2	0.15	RASGRP1,ERCC1,CCR2,IL27RA	3.08898	4.41069e-05	0.0225334
immunoglobulin production(GO:0002377)	3	2.4	0.06	ERCC1,IL27RA,IL5	3.67262	7.63639e-05	0.0315819
cell activation involved in immune response(GO:0002263)	4	3.2	0.15	RASGRP1,ERCC1,CCR2,IL27RA	3.08898	4.41069e-05	0.0225334
dendritic cell chemotaxis(GO:0002407)	2	1.6	0.01	CCR2,CXCR2	4.75971	0.000164213	0.0400522
positive regulation of leukocyte migration(GO:0002687)	3	2.4	0.07	CCR2,CCL24,CXCR2	3.53612	0.000113368	0.0400522
adenylate cyclase-activating G-protein coupled receptor signaling pathway(GO:0007189)	3	2.4	0.05	ADRB1,RXFP2,ADCY7	3.92517	3.67434e-05	0.0225334
cAMP metabolic process(GO:0046058)	4	3.2	0.16	ADRB1,CCR2,RXFP2,ADCY7	3.01202	5.91505e-05	0.027038
cyclic purine nucleotide metabolic process(GO:0052652)	4	3.2	0.16	ADRB1,CCR2,RXFP2,ADCY7	3.01796	5.78264e-05	0.027038
regulation of leukocyte differentiation(GO:1902105)	4	3.2	0.21	IL5,LCK,FOXN1,ESRRA	2.76851	0.000148864	0.0400522
cell differentiation involved in embryonic placenta development(GO:0060706)	2	1.6	0.02	E2F8,STK3	4.63048	0.000209791	0.0479484
male gonad development(GO:0008584)	3	2.4	0.08	ERCC1,RXFP2,EIF2S2	3.42799	0.000154975	0.0400522
in utero embryonic development(GO:0001701)	4	3.2	0.23	E2F8,HORMAD1,STK3,EIF2S2	2.66478	0.000219882	0.048966
oogenesis(GO:0048477)	3	2.4	0.05	ERCC1,HORMAD1,RXFP2	3.92517	3.67434e-05	0.0225334
negative regulation of type 2 immune response(GO:0002829)	2	1.6	0	CCR2,IL27RA	6.74084	5.34954e-06	0.0154869
regulation of type 2 immune response(GO:0002828)	2	1.6	0.02	CCR2,IL27RA	4.63048	0.000209791	0.0479484
positive regulation of T-helper 1 type immune response(GO:0002827)	2	1.6	0.01	CCR2,IL27RA	5.7292	2.77411e-05	0.0225334
regulation of T-helper 1 type immune response(GO:0002825)	2	1.6	0.01	CCR2,IL27RA	4.75971	0.000164213	0.0400522
regulation of nucleotide biosynthetic process(GO:0030808)	4	3.2	0.14	ADRB1,CCR2,RXFP2,ADCY7	3.17583	3.16464e-05	0.0225334
regulation of cyclic nucleotide biosynthetic process(GO:0030802)	4	3.2	0.13	ADRB1,CCR2,RXFP2,ADCY7	3.21134	2.76227e-05	0.0225334
positive regulation of cyclic nucleotide metabolic process(GO:0030801)	3	2.4	0.08	ADRB1,RXFP2,ADCY7	3.40416	0.000166019	0.0400522
positive regulation of cyclic nucleotide biosynthetic process(GO:0030804)	3	2.4	0.07	ADRB1,RXFP2,ADCY7	3.52942	0.000115585	0.0400522
positive regulation of cAMP biosynthetic process(GO:0030819)	3	2.4	0.07	ADRB1,RXFP2,ADCY7	3.59134	9.66243e-05	0.0381447
regulation of cAMP biosynthetic process(GO:0030817)	4	3.2	0.12	ADRB1,CCR2,RXFP2,ADCY7	3.30605	1.92094e-05	0.0225334
positive regulation of cAMP metabolic process(GO:0030816)	3	2.4	0.07	ADRB1,RXFP2,ADCY7	3.49661	0.000127092	0.0400522
regulation of cAMP metabolic process(GO:0030814)	4	3.2	0.13	ADRB1,CCR2,RXFP2,ADCY7	3.21134	2.76227e-05	0.0225334
positive regulation of nucleotide biosynthetic process(GO:0030810)	3	2.4	0.08	ADRB1,RXFP2,ADCY7	3.47742	0.000134342	0.0400522
cellular process involved in reproduction in multicellular organism(GO:0022412)	5	4	0.18	ERCC1,HORMAD1,PIWIL1,RXFP2,EIF2S2	3.14745	3.70993e-06	0.0154869
regulation of cyclic nucleotide metabolic process(GO:0030799)	4	3.2	0.15	ADRB1,CCR2,RXFP2,ADCY7	3.10186	4.19899e-05	0.0225334
aging(GO:0007568)	7	5.6	0.2	ADRB1,ERCC1,KAT6A,NOX4,LCK,ADH5,CYP1A1	3.40328	7.9706e-09	6.92246e-05
germ cell development(GO:0007281)	4	3.2	0.14	ERCC1,HORMAD1,PIWIL1,RXFP2	3.17583	3.16464e-05	0.0225334
female gamete generation(GO:0007292)	3	2.4	0.08	ERCC1,HORMAD1,RXFP2	3.42198	0.00015769	0.0400522
cAMP biosynthetic process(GO:0006171)	4	3.2	0.13	ADRB1,CCR2,RXFP2,ADCY7	3.22958	2.57581e-05	0.0225334
cyclic nucleotide metabolic process(GO:0009187)	4	3.2	0.21	ADRB1,CCR2,RXFP2,ADCY7	2.74326	0.000163726	0.0400522
cyclic nucleotide biosynthetic process(GO:0009190)	4	3.2	0.17	ADRB1,CCR2,RXFP2,ADCY7	2.96005	7.20831e-05	0.0313021
development of primary male sexual characteristics(GO:0046546)	3	2.4	0.08	ERCC1,RXFP2,EIF2S2	3.42799	0.000154975	0.0400522
MODULE: orange
#term	Count	%	% in genome	Genes	odds ratio log	p value	FDR-corrected p value
pattern specification involved in kidney development(GO:0061004)	2	1.11	0.01	PAX8,HES5	5.26999	6.74208e-05	0.0449697
regulation of stem cell differentiation(GO:2000736)	4	2.22	0.11	ELL3,PAX8,HES5,TEAD3	3.04222	5.21654e-05	0.0449697
metanephros morphogenesis(GO:0003338)	3	1.67	0.02	FRAS1,PAX8,HES5	4.33719	1.14309e-05	0.0247794
metanephric tubule morphogenesis(GO:0072173)	2	1.11	0.01	PAX8,HES5	5.26999	6.74208e-05	0.0449697
metanephric nephron tubule morphogenesis(GO:0072282)	2	1.11	0	PAX8,HES5	5.55769	4.08187e-05	0.0449697
renal system pattern specification(GO:0072048)	2	1.11	0.01	PAX8,HES5	5.26999	6.74208e-05	0.0449697
comma-shaped body morphogenesis(GO:0072049)	2	1.11	0	PAX8,HES5	5.67547	3.34162e-05	0.0449697
S-shaped body morphogenesis(GO:0072050)	2	1.11	0.01	PAX8,HES5	5.26999	6.74208e-05	0.0449697
striated muscle cell differentiation(GO:0051146)	5	2.78	0.2	TMTC3,NACA,MAML1,MBNL3,MYO18B	2.67993	3.30835e-05	0.0449697
kidney morphogenesis(GO:0060993)	3	1.67	0.04	FRAS1,PAX8,HES5	3.79622	5.38023e-05	0.0449697
muscle fiber development(GO:0048747)	4	2.22	0.07	TMTC3,NACA,MBNL3,MYO18B	3.47509	9.98804e-06	0.0247794
striated muscle cell development(GO:0055002)	5	2.78	0.13	TMTC3,NACA,MAML1,MBNL3,MYO18B	3.07015	5.25917e-06	0.0247794
muscle cell development(GO:0055001)	5	2.78	0.14	TMTC3,NACA,MAML1,MBNL3,MYO18B	3.00325	7.22293e-06	0.0247794
MODULE: yellow
#term	Count	%	% in genome	Genes	odds ratio log	p value	FDR-corrected p value
ERK1 and ERK2 cascade(GO:0070371)	5	1.52	0.2	NEU2,AVP,PTPRR,CSK,DNAJC27	2.05162	0.000573459	0.0167558
regulation of nuclear cell cycle DNA replication(GO:0033262)	2	0.61	0.01	CDC7,TERF1	4.57922	0.000259735	0.00939157
cellular response to xenobiotic stimulus(GO:0071466)	5	1.52	0.17	NR1I2,GSTZ1,GSTO1,TPMT,CYP2J2	2.20728	0.000286213	0.0101793
cellular response to radiation(GO:0071478)	4	1.22	0.16	HYAL2,SWI5,FNTA,PPID	2.04588	0.00207597	0.0428935
interleukin-8 production(GO:0032637)	3	0.91	0.05	HYAL2,RAB1A,MAVS	2.94711	0.000621585	0.0176856
regulation of alternative mRNA splicing, via spliceosome(GO:0000381)	3	0.91	0.03	CELF6,MAGOH,RBM11	3.28974	0.000235714	0.00881693
alternative mRNA splicing, via spliceosome(GO:0000380)	3	0.91	0.04	CELF6,MAGOH,RBM11	3.075	0.00043303	0.0136648
microtubule organizing center organization(GO:0031023)	4	1.22	0.11	CHORDC1,HAUS8,RANBP1,XPO1	2.3828	0.000614331	0.0176529
response to caffeine(GO:0031000)	2	0.61	0.01	SDC2,PRKAA1	3.96606	0.000794717	0.0217557
maintenance of protein location in cell(GO:0032507)	5	1.52	0.15	PDIA3,FAF1,KDELR2,CAMSAP3,G3BP2	2.32846	0.000165455	0.00714339
regulation of intracellular protein transport(GO:0033157)	7	2.13	0.23	HYAL2,FAF1,G3BP2,CSK,MAVS,XPO1,DNAJC27	2.23217	1.56634e-05	0.00161818
positive regulation of transporter activity(GO:0032411)	3	0.91	0.05	GSTO1,AKAP7,HAP1	2.91754	0.000675686	0.0187936
positive regulation of ion transmembrane transporter activity(GO:0032414)	3	0.91	0.04	GSTO1,AKAP7,HAP1	3.098	0.000405745	0.0130894
regulation of ion transmembrane transporter activity(GO:0032412)	6	1.83	0.14	FHL1,JPH1,GSTO1,AKAP7,CACNB4,HAP1	2.57018	9.89659e-06	0.00112733
positive regulation of calcium ion transmembrane transporter activity(GO:1901021)	2	0.61	0.02	GSTO1,HAP1	3.40635	0.00227005	0.0460268
regulation of calcium ion transmembrane transporter activity(GO:1901019)	4	1.22	0.05	JPH1,GSTO1,CACNB4,HAP1	3.22792	2.61701e-05	0.00222651
peptidyl-asparagine modification(GO:0018196)	5	1.52	0.11	GNPNAT1,DPM3,PDIA3,ST8SIA6,MGAT4C	2.67963	3.29107e-05	0.00254999
cellular response to oxidative stress(GO:0034599)	5	1.52	0.21	PRKRA,PRKAA1,HIF1A,GPX3,RBM11	2.01091	0.000686471	0.0190326
protein localization to nucleus(GO:0034504)	6	1.83	0.21	HYAL2,FAF1,PYGO1,G3BP2,MAVS,XPO1	2.16173	9.17542e-05	0.00500597
regulation of transporter activity(GO:0032409)	6	1.83	0.17	FHL1,JPH1,GSTO1,AKAP7,CACNB4,HAP1	2.42165	2.24215e-05	0.00209219
melanosome localization(GO:0032400)	2	0.61	0.02	RAB1A,BLOC1S5	3.50646	0.00187956	0.0399775
transmission of nerve impulse(GO:0019226)	6	1.83	0.1	NEU2,CHRM5,AVP,SCN9A,HCRT,CACNB4	2.88817	1.68032e-06	0.000303788
melanosome transport(GO:0032402)	2	0.61	0.02	RAB1A,BLOC1S5	3.64756	0.00144129	0.0329145
establishment of melanosome localization(GO:0032401)	2	0.61	0.02	RAB1A,BLOC1S5	3.58871	0.0016099	0.0354587
regulation of fatty acid metabolic process(GO:0019217)	3	0.91	0.07	NEU2,ABCD2,AVP	2.61762	0.00156886	0.0349091
sensory perception of pain(GO:0019233)	4	1.22	0.06	OXT,NDN,NPY2R,OPRL1	2.99873	6.20979e-05	0.00408247
peptidyl-proline modification(GO:0018208)	3	0.91	0.08	OGFOD1,PPID,FKBP3	2.48309	0.00228182	0.0461577
protein N-linked glycosylation via asparagine(GO:0018279)	5	1.52	0.11	GNPNAT1,DPM3,PDIA3,ST8SIA6,MGAT4C	2.68421	3.22177e-05	0.00254168
lipid oxidation(GO:0034440)	4	1.22	0.08	HADHA,ABCD2,SLC27A2,PRKAA1	2.74287	0.000162059	0.00714339
fatty acid oxidation(GO:0019395)	4	1.22	0.08	HADHA,ABCD2,SLC27A2,PRKAA1	2.76134	0.000151254	0.00683635
negative regulation of telomere maintenance(GO:0032205)	2	0.61	0.02	TERF2IP,TERF1	3.67834	0.00136035	0.0316492
positive regulation of synaptic transmission, GABAergic(GO:0032230)	2	0.61	0.01	GRIK1,HAP1	4.57922	0.000259735	0.00939157
mRNA 3'-end processing(GO:0031124)	4	1.22	0.12	SRSF1,MAGOH,CPSF6,GRSF1	2.35756	0.000673776	0.0187936
RNA 3'-end processing(GO:0031123)	4	1.22	0.14	SRSF1,MAGOH,CPSF6,GRSF1	2.17917	0.00128781	0.0302043
regulation of organ morphogenesis(GO:2000027)	4	1.22	0.14	NKD1,MAGED1,AHI1,FGFR1	2.19671	0.00120886	0.0288613
regulation of ion homeostasis(GO:2000021)	6	1.83	0.17	NEU2,FHL1,AVP,MLLT11,OXT,GSTO1	2.41579	2.31526e-05	0.00213743
modulation by virus of host morphology or physiology(GO:0019048)	2	0.61	0.02	HYAL2,VAPB	3.48048	0.00197388	0.0415332
glial cell differentiation(GO:0010001)	5	1.52	0.12	MPP5,CSK,PTPRZ1,GAP43,TRPC4	2.57141	5.43296e-05	0.00359903
reproductive behavior(GO:0019098)	3	0.91	0.02	NEU2,AVP,OXT	3.96907	3.46261e-05	0.00263583
negative regulation of kinase activity(GO:0033673)	6	1.83	0.22	HYAL2,CHORDC1,CSK,AIDA,SMPD1,PRKAR1A	2.15721	9.4005e-05	0.00503565
potassium ion transmembrane transport(GO:0071805)	5	1.52	0.19	KCNIP1,KCNA3,KCNB2,FHL1,AKAP7	2.11726	0.000428357	0.0136648
cellular potassium ion transport(GO:0071804)	5	1.52	0.19	KCNIP1,KCNA3,KCNB2,FHL1,AKAP7	2.11726	0.000428357	0.0136648
regulation of transcription factor import into nucleus(GO:0042990)	3	0.91	0.07	FAF1,G3BP2,MAVS	2.53475	0.00197663	0.0415332
transcription factor import into nucleus(GO:0042991)	3	0.91	0.07	FAF1,G3BP2,MAVS	2.52815	0.00201329	0.0419985
multicellular organismal response to stress(GO:0033555)	3	0.91	0.04	GRIK1,SCN9A,NPY2R	3.12154	0.000379591	0.0123838
response to testosterone(GO:0033574)	2	0.61	0.01	NEU2,AVP	3.81189	0.00105925	0.0266559
negative regulation of protein serine/threonine kinase activity(GO:0071901)	5	1.52	0.12	HYAL2,CHORDC1,AIDA,SMPD1,PRKAR1A	2.51944	6.9045e-05	0.00429499
positive regulation of catecholamine secretion(GO:0033605)	2	0.61	0.01	OXT,NPY2R	4.43611	0.000335713	0.0111621
regulation of TOR signaling(GO:0032006)	3	0.91	0.05	RRAGB,PRKAA1,HIF1A	2.8427	0.000834361	0.0225563
positive regulation of purine nucleotide biosynthetic process(GO:1900373)	4	1.22	0.08	NEU2,AVP,CALCR,TIMP2	2.78017	0.000140979	0.00654233
regulation of purine nucleotide biosynthetic process(GO:1900371)	5	1.52	0.14	NEU2,AVP,NPY2R,CALCR,TIMP2	2.40194	0.000118374	0.00583666
response to endoplasmic reticulum stress(GO:0034976)	5	1.52	0.18	PDIA3,PDIA6,VAPB,TMX1,TMX4	2.17636	0.000328847	0.0111621
regionalization(GO:0003002)	8	2.44	0.24	NKD1,NRP2,FEZF1,AIDA,AHI1,GRSF1,FGFR1,KIF3A	2.35437	1.63866e-06	0.00030256
vascular process in circulatory system(GO:0003018)	4	1.22	0.13	HTR7,NEU2,AVP,NTS	2.22179	0.0011041	0.0274539
respiratory system process(GO:0003016)	2	0.61	0.02	JAG2,NDN	3.71009	0.00128167	0.0301419
renal system process(GO:0003014)	5	1.52	0.07	HYAL2,PTGER3,NEU2,AVP,OXT	3.09925	4.61596e-06	0.000646085
positive regulation of systemic arterial blood pressure(GO:0003084)	2	0.61	0.01	NEU2,AVP	4.5051	0.000296528	0.0103142
chaperone-mediated protein folding(GO:0061077)	3	0.91	0.04	CHORDC1,PPID,FKBP3	3.1097	0.000392528	0.0127103
regulation of microtubule cytoskeleton organization(GO:0070507)	5	1.52	0.15	CHORDC1,CAMSAP3,RANBP1,TERF1,XPO1	2.35787	0.000144733	0.00657586
alpha-amino acid catabolic process(GO:1901606)	4	1.22	0.11	PIPOX,DDO,GSTZ1,PCBD1	2.3828	0.000614331	0.0176529
morphogenesis of a branching epithelium(GO:0061138)	4	1.22	0.15	DLG5,FEM1B,MAGED1,FGFR1	2.12833	0.0015462	0.0345822
response to ketone(GO:1901654)	3	0.91	0.07	NEU2,AVP,OXT	2.52815	0.00201329	0.0419985
regulation of protein localization to nucleus(GO:1900180)	4	1.22	0.17	HYAL2,FAF1,G3BP2,MAVS	1.99541	0.00248312	0.0486423
positive regulation of nucleotide metabolic process(GO:0045981)	4	1.22	0.1	NEU2,AVP,CALCR,TIMP2	2.50981	0.000385089	0.0125161
positive regulation of smooth muscle contraction(GO:0045987)	2	0.61	0.02	OXT,NPY2R	3.71009	0.00128167	0.0301419
RNA export from nucleus(GO:0006405)	4	1.22	0.11	THOC7,SRSF1,MAGOH,XPOT	2.43978	0.000498438	0.015393
hyperosmotic salinity response(GO:0042538)	3	0.91	0	NEU2,AVP,OXT	5.76098	3.29705e-07	0.000124399
RNA localization(GO:0006403)	6	1.83	0.18	THOC7,SRSF1,G3BP2,MAGOH,XPO1,XPOT	2.33449	3.6089e-05	0.00267675
pteridine-containing compound metabolic process(GO:0042558)	3	0.91	0.05	MTHFD2L,PIPOX,PCBD1	2.97758	0.000570332	0.0167207
protein N-linked glycosylation(GO:0006487)	5	1.52	0.13	GNPNAT1,DPM3,PDIA3,ST8SIA6,MGAT4C	2.50015	7.54559e-05	0.00445447
ear development(GO:0043583)	9	2.74	0.13	PCDH15,PRKRA,LHFPL5,JAG2,MAF,AHI1,FGFR1,KIF3A,BLOC1S5	3.08147	8.81002e-10	2.54845e-06
negative regulation of protein kinase activity(GO:0006469)	5	1.52	0.2	HYAL2,CHORDC1,AIDA,SMPD1,PRKAR1A	2.02509	0.00064484	0.0181098
aggressive behavior(GO:0002118)	3	0.91	0	NEU2,AVP,OXT	5.3555	8.60464e-07	0.000216078
maternal aggressive behavior(GO:0002125)	3	0.91	0	NEU2,AVP,OXT	6.85961	3.94361e-08	3.11115e-05
pyrimidine-containing compound catabolic process(GO:0072529)	3	0.91	0.04	NT5C,SMUG1,UPP2	3.22166	0.000285867	0.0101793
cellular amide metabolic process(GO:0043603)	7	2.13	0.21	RIMKLB,PAM,GSTZ1,GMPS,SPCS3,SMPD1,HAP1	2.36066	6.95788e-06	0.000887949
ear morphogenesis(GO:0042471)	5	1.52	0.08	PCDH15,PRKRA,LHFPL5,FGFR1,BLOC1S5	2.96302	8.75848e-06	0.00103523
inner ear morphogenesis(GO:0042472)	4	1.22	0.07	PCDH15,LHFPL5,FGFR1,BLOC1S5	2.92288	8.25833e-05	0.00474608
middle ear morphogenesis(GO:0042474)	2	0.61	0.01	PRKRA,FGFR1	3.84826	0.000989668	0.0254457
outer ear morphogenesis(GO:0042473)	2	0.61	0	PRKRA,FGFR1	4.84159	0.000163777	0.00714339
mechanoreceptor differentiation(GO:0042490)	5	1.52	0.03	PCDH15,LHFPL5,JAG2,FGFR1,KIF3A	3.91057	1.00637e-07	5.13722e-05
auditory receptor cell differentiation(GO:0042491)	4	1.22	0.02	PCDH15,LHFPL5,JAG2,FGFR1	4.37764	3.51535e-07	0.000127109
multi-multicellular organism process(GO:0044706)	5	1.52	0.16	NEU2,AVP,DDO,OXT,TRO	2.26604	0.000219574	0.00859876
multi-organism reproductive behavior(GO:0044705)	3	0.91	0.02	NEU2,AVP,OXT	4.02624	2.95085e-05	0.00248616
single-organism carbohydrate catabolic process(GO:0044724)	5	1.52	0.2	NEU2,PRKAA1,HIF1A,GPD1,PYGB	2.02509	0.00064484	0.0181098
protein targeting to nucleus(GO:0044744)	6	1.83	0.23	HYAL2,PDIA3,FAF1,KPNB1,G3BP2,MAVS	2.07699	0.000144195	0.00657586
cell cycle DNA replication(GO:0044786)	3	0.91	0.04	CDC7,SMC3,TERF1	3.17035	0.000330592	0.0111621
cilium organization(GO:0044782)	6	1.83	0.18	PCDH15,DZIP1,AHI1,ABLIM3,HAP1,KIF3A	2.3426	3.453e-05	0.00263583
multi-organism transport(GO:0044766)	3	0.91	0.06	THOC7,KPNB1,XPO1	2.74815	0.00108844	0.0271422
RNA transport(GO:0050658)	6	1.83	0.18	THOC7,SRSF1,G3BP2,MAGOH,XPO1,XPOT	2.35902	3.1574e-05	0.00253703
nucleic acid transport(GO:0050657)	6	1.83	0.18	THOC7,SRSF1,G3BP2,MAGOH,XPO1,XPOT	2.35902	3.1574e-05	0.00253703
regulation of mRNA processing(GO:0050684)	4	1.22	0.08	CELF6,SRSF1,MAGOH,RBM11	2.71281	0.00018129	0.00749158
positive regulation of epithelial cell proliferation(GO:0050679)	5	1.52	0.14	F3,SCG2,NRP2,HIF1A,KIF3A	2.43005	0.000104091	0.00531355
regulation of epithelial cell proliferation(GO:0050678)	6	1.83	0.24	F3,SCG2,NRP2,MAGED1,HIF1A,KIF3A	2.0625	0.000155711	0.00700135
peptide metabolic process(GO:0006518)	5	1.52	0.13	RIMKLB,PAM,GSTZ1,SPCS3,HAP1	2.50398	7.41385e-05	0.00440667
methionine metabolic process(GO:0006555)	2	0.61	0.02	MTHFD2L,SMS	3.50646	0.00187956	0.0399775
L-phenylalanine metabolic process(GO:0006558)	2	0.61	0.01	GSTZ1,PCBD1	4.1997	0.000516209	0.0156086
L-phenylalanine catabolic process(GO:0006559)	2	0.61	0.01	GSTZ1,PCBD1	4.25377	0.000467536	0.0145422
post-translational protein modification(GO:0043687)	5	1.52	0.23	GNPNAT1,DPM3,PDIA3,ST8SIA6,MGAT4C	1.88533	0.00118907	0.0287431
response to activity(GO:0014823)	3	0.91	0.03	PRKAA1,HIF1A,OXT	3.49204	0.000132879	0.00630125
protein localization to plasma membrane(GO:0072659)	4	1.22	0.17	MPP5,CSK,OPTN,CALCR	1.99831	0.00245777	0.0486423
interleukin-8 secretion(GO:0072606)	2	0.61	0.01	HYAL2,RAB1A	3.96606	0.000794717	0.0217557
response to starvation(GO:0042594)	4	1.22	0.14	PRKAA1,RAB1A,OPTN,ATG9A	2.16194	0.00137029	0.0317952
epithelial cell development(GO:0002064)	5	1.52	0.14	PCDH15,FEM1B,LHFPL5,HIF1A,FGFR1	2.38817	0.000126056	0.00606467
epithelial cell maturation(GO:0002070)	2	0.61	0.01	FEM1B,HIF1A	4.37156	0.000377281	0.0123838
auditory receptor cell morphogenesis(GO:0002093)	2	0.61	0.01	PCDH15,LHFPL5	4.74628	0.000193351	0.0078042
organelle transport along microtubule(GO:0072384)	3	0.91	0.03	RAB1A,HAP1,KIF3A	3.39357	0.00017563	0.00729241
fatty acid beta-oxidation(GO:0006635)	3	0.91	0.06	HADHA,ABCD2,SLC27A2	2.73999	0.00111369	0.0275914
membrane lipid metabolic process(GO:0006643)	7	2.13	0.2	CERS5,DPM3,NEU2,ST8SIA6,VAPB,PRKAA1,SMPD1	2.37494	6.35435e-06	0.00082303
regulation of behavior(GO:0050795)	4	1.22	0.16	F3,SCG2,NPY2R,AHI1	2.07053	0.00190138	0.0402443
protein retention in ER lumen(GO:0006621)	2	0.61	0.01	PDIA3,KDELR2	4.57922	0.000259735	0.00939157
protein import into nucleus(GO:0006606)	6	1.83	0.23	HYAL2,PDIA3,FAF1,KPNB1,G3BP2,MAVS	2.07699	0.000144195	0.00657586
very long-chain fatty acid catabolic process(GO:0042760)	2	0.61	0	ABCD2,SLC27A2	5.75791	3.74574e-05	0.00270879
regulation of circadian rhythm(GO:0042752)	4	1.22	0.09	PRKAA1,MAGED1,NPY2R,RBM4B	2.66652	0.000215406	0.00853558
eating behavior(GO:0042755)	2	0.61	0.01	OXT,HCRT	3.77679	0.00113111	0.0276502
pigment granule localization(GO:0051875)	2	0.61	0.02	RAB1A,BLOC1S5	3.48048	0.00197388	0.0415332
maternal behavior(GO:0042711)	3	0.91	0.01	NEU2,AVP,OXT	5.15482	1.42033e-06	0.000293466
glycosphingolipid metabolic process(GO:0006687)	4	1.22	0.07	NEU2,ST8SIA6,PRKAA1,SMPD1	2.91561	8.48712e-05	0.00478255
glycosphingolipid biosynthetic process(GO:0006688)	2	0.61	0.01	ST8SIA6,PRKAA1	3.74289	0.00120526	0.0288613
membrane depolarization(GO:0051899)	8	2.44	0.15	GRIK1,FHL1,SCN9A,MLLT11,NPY2R,ATXN1,HCRT,CACNB4	2.78551	6.88699e-08	4.27279e-05
ceramide metabolic process(GO:0006672)	5	1.52	0.06	CERS5,NEU2,ST8SIA6,PRKAA1,SMPD1	3.20933	2.74768e-06	0.000418322
sphingolipid metabolic process(GO:0006665)	6	1.83	0.13	CERS5,NEU2,ST8SIA6,VAPB,PRKAA1,SMPD1	2.62983	7.11125e-06	0.000894368
glycolipid metabolic process(GO:0006664)	5	1.52	0.13	DPM3,NEU2,ST8SIA6,PRKAA1,SMPD1	2.45897	9.11691e-05	0.00500597
glycerol ether metabolic process(GO:0006662)	2	0.61	0.01	PDIA3,TXNL1	3.88601	0.000922382	0.0240373
negative regulation of MAPK cascade(GO:0043409)	5	1.52	0.14	HYAL2,PTPRR,CSK,AIDA,SMPD1	2.39503	0.000122169	0.00598972
positive regulation of MAP kinase activity(GO:0043406)	5	1.52	0.2	PRKAA1,MAGED1,CSK,PAK3,FGFR1	2.02509	0.00064484	0.0181098
negative regulation of MAP kinase activity(GO:0043407)	3	0.91	0.07	HYAL2,AIDA,SMPD1	2.55484	0.00186915	0.0399518
positive regulation of cellular carbohydrate metabolic process(GO:0010676)	3	0.91	0.06	PRKAA1,HIF1A,GPD1	2.73188	0.0011393	0.027772
regulation of blood vessel size(GO:0050880)	4	1.22	0.11	HTR7,NEU2,AVP,NTS	2.41748	0.000540984	0.0162445
regulation of mitochondrion organization(GO:0010821)	4	1.22	0.13	NEU2,VAT1,AVP,MLLT11	2.28159	0.000888835	0.0237333
negative regulation of mitochondrion organization(GO:0010823)	3	0.91	0.03	NEU2,VAT1,AVP	3.50944	0.000126493	0.00606467
negative regulation of glucose transport(GO:0010829)	2	0.61	0.02	PEA15,PRKAA1	3.71009	0.00128167	0.0301419
cognition(GO:0050890)	6	1.83	0.19	CHL1,PAIP2,HIF1A,OXT,PTPRZ1,ATXN1	2.26178	5.35423e-05	0.00357416
multicellular organismal water homeostasis(GO:0050891)	3	0.91	0.03	HYAL2,NEU2,AVP	3.40933	0.000167963	0.0071802
negative regulation of transmission of nerve impulse(GO:0051970)	3	0.91	0	NEU2,AVP,HCRT	6.45414	7.87793e-08	4.27279e-05
regulation of transmission of nerve impulse(GO:0051969)	3	0.91	0	NEU2,AVP,HCRT	5.3555	8.60464e-07	0.000216078
negative regulation of synaptic transmission, glutamatergic(GO:0051967)	2	0.61	0.01	GRIK1,NPY2R	4.57922	0.000259735	0.00939157
regulation of RNA splicing(GO:0043484)	4	1.22	0.12	CELF6,SRSF1,MAGOH,RBM11	2.37011	0.000643567	0.0181098
regulation of cellular carbohydrate catabolic process(GO:0043471)	3	0.91	0.03	PRKAA1,HIF1A,GPD1	3.42533	0.000160516	0.00714339
regulation of carbohydrate catabolic process(GO:0043470)	3	0.91	0.03	PRKAA1,HIF1A,GPD1	3.42533	0.000160516	0.00714339
establishment of pigment granule localization(GO:0051905)	2	0.61	0.02	RAB1A,BLOC1S5	3.56053	0.00169756	0.0368438
pigment granule transport(GO:0051904)	2	0.61	0.02	RAB1A,BLOC1S5	3.6177	0.00152447	0.034362
regulation of calcium ion transport(GO:0051924)	6	1.83	0.19	SARAF,JPH1,GSTO1,HCRT,CACNB4,HAP1	2.26178	5.35423e-05	0.00357416
catecholamine transport(GO:0051937)	3	0.91	0.04	CHRM5,OXT,NPY2R	3.19568	0.000307706	0.0105963
regulation of sensory perception(GO:0051931)	2	0.61	0.02	OXT,NPY2R	3.64756	0.00144129	0.0329145
regulation of sensory perception of pain(GO:0051930)	2	0.61	0.02	OXT,NPY2R	3.64756	0.00144129	0.0329145
hematopoietic progenitor cell differentiation(GO:0002244)	4	1.22	0.11	HYAL2,PYGO1,PTPRZ1,AGPAT5	2.43978	0.000498438	0.015393
regulation of amino acid transport(GO:0051955)	3	0.91	0.01	GRIK1,NEU2,AVP	4.41716	1.00028e-05	0.00112733
positive regulation of amine transport(GO:0051954)	5	1.52	0.01	GRIK1,NEU2,AVP,OXT,NPY2R	4.70233	2.60771e-09	5.65742e-06
regulation of amine transport(GO:0051952)	5	1.52	0.04	GRIK1,NEU2,AVP,OXT,NPY2R	3.54753	5.56478e-07	0.000166521
positive regulation of amino acid transport(GO:0051957)	3	0.91	0	GRIK1,NEU2,AVP	5.60682	4.70452e-07	0.000151207
positive regulation of purine nucleotide metabolic process(GO:1900544)	4	1.22	0.1	NEU2,AVP,CALCR,TIMP2	2.51953	0.000371514	0.0123053
regulation of synaptic transmission(GO:0050804)	6	1.83	0.21	GRIK1,PAIP2,OXT,NPY2R,HCRT,HAP1	2.16628	8.95464e-05	0.00500597
synapse organization(GO:0050808)	4	1.22	0.15	UBE2V2,OXT,PAK3,CACNB4	2.07679	0.00185938	0.0398411
positive regulation of synaptic transmission(GO:0050806)	4	1.22	0.05	GRIK1,PAIP2,OXT,HAP1	3.28919	2.07635e-05	0.00200734
cytoplasmic pattern recognition receptor signaling pathway in response to virus(GO:0039528)	2	0.61	0.02	TSPAN6,MAVS	3.35983	0.00247843	0.0486423
multi-organism intracellular transport(GO:1902583)	3	0.91	0.06	THOC7,KPNB1,XPO1	2.75639	0.00106356	0.0266559
water transport(GO:0006833)	4	1.22	0.04	HYAL2,NEU2,AVP,PRKAR1A	3.55272	7.67234e-06	0.000937754
cellular component assembly involved in morphogenesis(GO:0010927)	9	2.74	0.23	PCDH15,MPP5,CFL2,DZIP1,AHI1,ABLIM3,PRKAR1A,HAP1,KIF3A	2.49181	1.21643e-07	5.63712e-05
single-organism nuclear import(GO:1902593)	6	1.83	0.23	HYAL2,PDIA3,FAF1,KPNB1,G3BP2,MAVS	2.07699	0.000144195	0.00657586
regulation of pH(GO:0006885)	3	0.91	0.05	NEU2,AVP,SLC9A3	2.94711	0.000621585	0.0176856
microtubule-based transport(GO:0010970)	6	1.83	0.09	HIF1A,RAB1A,AP3S1,HAP1,KIF3A,BLOC1S5	2.97612	1.02486e-06	0.000243721
amino acid transport(GO:0006865)	5	1.52	0.15	GRIK1,NEU2,AVP,TRPC4,CACNB4	2.29989	0.00018837	0.00767452
detection of mechanical stimulus involved in sensory perception of sound(GO:0050910)	2	0.61	0.01	PCDH15,LHFPL5	4.1484	0.000567235	0.0167207
xenobiotic metabolic process(GO:0006805)	5	1.52	0.17	NR1I2,GSTZ1,GSTO1,TPMT,CYP2J2	2.22165	0.000268283	0.0096205
detection of mechanical stimulus involved in sensory perception(GO:0050974)	2	0.61	0.02	PCDH15,LHFPL5	3.6177	0.00152447	0.034362
fluid transport(GO:0042044)	4	1.22	0.04	HYAL2,NEU2,AVP,PRKAR1A	3.41231	1.30401e-05	0.00138003
gliogenesis(GO:0042063)	6	1.83	0.14	MPP5,CSK,NDN,PTPRZ1,GAP43,TRPC4	2.59083	8.82771e-06	0.00103523
neuromuscular process(GO:0050905)	4	1.22	0.07	PCDH15,RAC3,FABP7,GRIN3A	2.81235	0.00012499	0.00606467
regulation of mRNA splicing, via spliceosome(GO:0048024)	4	1.22	0.06	CELF6,SRSF1,MAGOH,RBM11	3.08079	4.55903e-05	0.00321652
regulation of smooth muscle contraction(GO:0006940)	3	0.91	0.03	KCNB2,OXT,NPY2R	3.28974	0.000235714	0.00881693
smooth muscle contraction(GO:0006939)	4	1.22	0.08	KCNB2,HTR7,OXT,NPY2R	2.72473	0.00017341	0.00723488
regulation of muscle contraction(GO:0006937)	4	1.22	0.15	KCNB2,OXT,GSTO1,NPY2R	2.09901	0.00171742	0.0371666
response to osmotic stress(GO:0006970)	4	1.22	0.07	NEU2,AVP,OXT,SMS	2.91561	8.48712e-05	0.00478255
hyperosmotic response(GO:0006972)	4	1.22	0.01	NEU2,AVP,OXT,SMS	4.47609	2.45123e-07	0.000106359
autophagy(GO:0006914)	6	1.83	0.21	WDR6,PRKAA1,RAB1A,OPTN,ATG9A,HAP1	2.15947	9.28742e-05	0.00500597
peptide secretion(GO:0002790)	5	1.52	0.23	HIF1A,RAB1A,SPCS3,NPY2R,PRKAR1A	1.89993	0.00111599	0.0275914
regulation of protein import into nucleus(GO:0042306)	4	1.22	0.15	HYAL2,FAF1,G3BP2,MAVS	2.10223	0.00169778	0.0368438
vasoconstriction(GO:0042310)	3	0.91	0.06	HTR7,NEU2,AVP	2.65428	0.00141604	0.0326819
multicellular organismal reproductive behavior(GO:0033057)	3	0.91	0.01	NEU2,AVP,OXT	4.50814	7.80515e-06	0.000940737
response to cocaine(GO:0042220)	2	0.61	0.02	OXT,SMPD1	3.40635	0.00227005	0.0460268
erythrose 4-phosphate/phosphoenolpyruvate family amino acid metabolic process(GO:1902221)	2	0.61	0.01	GSTZ1,PCBD1	4.1997	0.000516209	0.0156086
erythrose 4-phosphate/phosphoenolpyruvate family amino acid catabolic process(GO:1902222)	2	0.61	0.01	GSTZ1,PCBD1	4.25377	0.000467536	0.0145422
renal system development(GO:0072001)	7	2.13	0.23	HYAL2,DLG5,PYGO1,MAGED1,AHI1,FGFR1,KIF3A	2.22595	1.62869e-05	0.0016628
pigment metabolic process(GO:0042440)	4	1.22	0.08	DDT,GMPS,HPRT1,IREB2	2.70691	0.000185325	0.00758608
intracellular transport of virus(GO:0075733)	3	0.91	0.06	THOC7,KPNB1,XPO1	2.75639	0.00106356	0.0266559
cilium assembly(GO:0042384)	6	1.83	0.16	PCDH15,DZIP1,AHI1,ABLIM3,HAP1,KIF3A	2.43645	2.06749e-05	0.00200734
negative regulation of NF-kappaB import into nucleus(GO:0042347)	2	0.61	0.02	FAF1,G3BP2	3.43046	0.00216913	0.0443956
regulation of release of cytochrome c from mitochondria(GO:0090199)	3	0.91	0.07	NEU2,AVP,MLLT11	2.63212	0.00150655	0.0341353
adenylate cyclase-inhibiting G-protein coupled receptor signaling pathway(GO:0007193)	3	0.91	0.07	CHRM5,NPY2R,OPRL1	2.62484	0.0015375	0.034566
sleep(GO:0030431)	2	0.61	0.02	OXT,NPY2R	3.45515	0.00207041	0.0428807
negative regulation of DNA metabolic process(GO:0051053)	4	1.22	0.09	SMC3,TERF2IP,HCRT,TERF1	2.5851	0.000291466	0.0103142
positive regulation of DNA metabolic process(GO:0051054)	4	1.22	0.12	UBE2V2,CDC7,PAK3,CACYBP	2.32487	0.000759222	0.0209826
hypothalamus development(GO:0021854)	2	0.61	0.01	NRP2,HAP1	3.84826	0.000989668	0.0254457
G-protein coupled receptor signaling pathway, coupled to cyclic nucleotide second messenger(GO:0007187)	7	2.13	0.16	PTGER3,HTR7,CHRM5,GLP2R,NPY2R,OPRL1,CALCR	2.59073	1.5945e-06	0.000300806
adenylate cyclase-modulating G-protein coupled receptor signaling pathway(GO:0007188)	6	1.83	0.13	PTGER3,CHRM5,GLP2R,NPY2R,OPRL1,CALCR	2.65917	6.04162e-06	0.000794382
GMP metabolic process(GO:0046037)	2	0.61	0.01	GMPS,HPRT1	4.31093	0.000421224	0.0135385
cAMP metabolic process(GO:0046058)	6	1.83	0.17	NEU2,AVP,NPY2R,CALCR,CACNB4,TIMP2	2.42165	2.24215e-05	0.00209219
regulation of receptor-mediated endocytosis(GO:0048259)	3	0.91	0.06	RAB21,AHI1,KIF3A	2.72385	0.00116528	0.0283258
regulation of extrinsic apoptotic signaling pathway via death domain receptors(GO:1902041)	3	0.91	0.04	FAF1,PEA15,FEM1B	3.075	0.00043303	0.0136648
cyclic purine nucleotide metabolic process(GO:0052652)	5	1.52	0.16	NEU2,AVP,NPY2R,CALCR,TIMP2	2.23917	0.000247907	0.00911585
positive regulation of extrinsic apoptotic signaling pathway via death domain receptors(GO:1902043)	2	0.61	0.01	FAF1,PEA15	4.43611	0.000335713	0.0111621
positive regulation of receptor-mediated endocytosis(GO:0048260)	3	0.91	0.03	RAB21,AHI1,KIF3A	3.28974	0.000235714	0.00881693
response to pain(GO:0048265)	2	0.61	0.02	GRIK1,SCN9A	3.56053	0.00169756	0.0368438
behavioral response to pain(GO:0048266)	2	0.61	0.01	GRIK1,SCN9A	4.5051	0.000296528	0.0103142
positive regulation of cytosolic calcium ion concentration(GO:0007204)	10	3.05	0.23	PTGER3,NEU2,JPH1,AVP,OXT,GSTO1,NPY2R,OPRL1,CALCR,HCRT	2.61079	8.32477e-09	9.02542e-06
limbic system development(GO:0021761)	3	0.91	0.05	NRP2,FGFR1,HAP1	2.8427	0.000834361	0.0225563
striated muscle cell differentiation(GO:0051146)	5	1.52	0.2	CFL2,SORT1,CACNB4,PRKAR1A,CACYBP	2.05652	0.000561146	0.0167207
ganglioside metabolic process(GO:0001573)	2	0.61	0.01	NEU2,ST8SIA6	3.74289	0.00120526	0.0288613
regulation of transmembrane transporter activity(GO:0022898)	6	1.83	0.15	FHL1,JPH1,GSTO1,AKAP7,CACNB4,HAP1	2.5433	1.14823e-05	0.0012613
regulation of viral genome replication(GO:0045069)	3	0.91	0.07	VAPB,PPID,MAVS	2.58225	0.00173162	0.0373806
positive regulation of viral genome replication(GO:0045070)	2	0.61	0.02	VAPB,PPID	3.40635	0.00227005	0.0460268
regulation of calcium ion transmembrane transport(GO:1903169)	4	1.22	0.05	JPH1,GSTO1,CACNB4,HAP1	3.22792	2.61701e-05	0.00222651
centrosome cycle(GO:0007098)	3	0.91	0.06	CHORDC1,RANBP1,XPO1	2.6846	0.00130079	0.0304266
extrinsic apoptotic signaling pathway via death domain receptors(GO:0008625)	4	1.22	0.09	FAF1,PEA15,SORT1,FEM1B	2.65528	0.000224609	0.00869427
multicellular organismal signaling(GO:0035637)	6	1.83	0.16	NEU2,CHRM5,AVP,SCN9A,HCRT,CACNB4	2.4305	2.13599e-05	0.00203693
exploration behavior(GO:0035640)	2	0.61	0.01	LSAMP,CHL1	4.25377	0.000467536	0.0145422
hypothalamus cell differentiation(GO:0021979)	2	0.61	0	NRP2,HAP1	5.53477	5.23852e-05	0.00357416
plasma membrane organization(GO:0007009)	5	1.52	0.23	MPP5,CRB1,CSK,OPTN,CALCR	1.9105	0.00106587	0.0266559
pigment biosynthetic process(GO:0046148)	4	1.22	0.06	DDT,GMPS,HPRT1,IREB2	2.9677	6.9785e-05	0.00429499
nucleobase biosynthetic process(GO:0046112)	2	0.61	0.02	GMPS,HPRT1	3.64756	0.00144129	0.0329145
parental behavior(GO:0060746)	3	0.91	0.01	NEU2,AVP,OXT	5.15482	1.42033e-06	0.000293466
negative regulation of release of cytochrome c from mitochondria(GO:0090201)	2	0.61	0.02	NEU2,AVP	3.35983	0.00247843	0.0486423
gastric acid secretion(GO:0001696)	2	0.61	0.01	CHRM5,OXT	4.5051	0.000296528	0.0103142
lipid modification(GO:0030258)	7	2.13	0.22	HADHA,INPPL1,ABCD2,CHRM5,SLC27A2,PRKAA1,INPP1	2.27031	1.2322e-05	0.00132013
mRNA transport(GO:0051028)	5	1.52	0.15	THOC7,SRSF1,G3BP2,MAGOH,XPO1	2.32846	0.000165455	0.00714339
eye development(GO:0001654)	5	1.52	0.24	CRB1,NKD1,HIF1A,MAF,AHI1	1.8689	0.00127686	0.0301419
hair cell differentiation(GO:0035315)	4	1.22	0.03	PCDH15,LHFPL5,JAG2,FGFR1	3.87298	2.2962e-06	0.000369008
protein homotetramerization(GO:0051289)	3	0.91	0.06	GPX3,HPRT1,PCBD1	2.77307	0.00101489	0.0259035
regulation of dephosphorylation(GO:0035303)	4	1.22	0.14	CAMSAP3,CHRM5,PPP1R35,SMPD1	2.20381	0.00117825	0.0285609
centrosome organization(GO:0051297)	4	1.22	0.1	CHORDC1,HAUS8,RANBP1,XPO1	2.47652	0.000435397	0.0136898
response to amine(GO:0014075)	2	0.61	0.02	OXT,HPRT1	3.45515	0.00207041	0.0428807
response to purine-containing compound(GO:0014074)	5	1.52	0.11	SDC2,PRKAA1,OXT,AKAP7,GPD1	2.66151	3.57989e-05	0.00267675
gamma-aminobutyric acid secretion(GO:0014051)	3	0.91	0	GRIK1,TRPC4,CACNB4	5.60682	4.70452e-07	0.000151207
positive regulation of glutamate secretion(GO:0014049)	2	0.61	0	NEU2,AVP	6.0456	2.49978e-05	0.00218725
regulation of glutamate secretion(GO:0014048)	2	0.61	0.01	NEU2,AVP	4.43611	0.000335713	0.0111621
regulation of DNA-dependent DNA replication(GO:0090329)	3	0.91	0.03	CDC7,SMC3,TERF1	3.30393	0.000226424	0.00869427
in utero embryonic development(GO:0001701)	6	1.83	0.23	SRSF1,JAG2,PTPRR,HIF1A,FGFR1,KIF3A	2.08957	0.00013487	0.0063609
regulation of mRNA metabolic process(GO:1903311)	4	1.22	0.09	CELF6,SRSF1,MAGOH,RBM11	2.6497	0.000229315	0.00876651
telencephalon development(GO:0021537)	4	1.22	0.16	NRP2,HIF1A,FEZF1,HPRT1	2.07053	0.00190138	0.0402443
cell maturation(GO:0048469)	4	1.22	0.11	FEM1B,HIF1A,L3MBTL3,FGFR1	2.4308	0.000515159	0.0156086
anterograde synaptic vesicle transport(GO:0048490)	2	0.61	0.01	AP3S1,BLOC1S5	3.77679	0.00113111	0.0276502
morphogenesis of a polarized epithelium(GO:0001738)	2	0.61	0.02	DLG5,AHI1	3.38282	0.00237315	0.0476717
cellular amine metabolic process(GO:0044106)	5	1.52	0.22	SMS,HPRT1,PSME1,SMPD1,SLC44A5	1.94947	0.000899144	0.0238695
neuron migration(GO:0001764)	6	1.83	0.11	CHL1,NRP2,NDN,FEZF1,PLXNB2,FGFR1	2.86049	1.96265e-06	0.000333959
morphogenesis of a branching structure(GO:0001763)	4	1.22	0.16	DLG5,FEM1B,MAGED1,FGFR1	2.03981	0.00212129	0.0436221
response to glucocorticoid(GO:0051384)	3	0.91	0.08	PDCD7,OXT,CALCR	2.49576	0.00220296	0.0449819
sphingolipid biosynthetic process(GO:0030148)	5	1.52	0.06	CERS5,ST8SIA6,VAPB,PRKAA1,SMPD1	3.30702	1.73275e-06	0.000306873
maintenance of protein localization in endoplasmic reticulum(GO:0035437)	2	0.61	0.01	PDIA3,KDELR2	4.5051	0.000296528	0.0103142
water homeostasis(GO:0030104)	3	0.91	0.03	HYAL2,NEU2,AVP	3.28974	0.000235714	0.00881693
regulation of endocytosis(GO:0030100)	4	1.22	0.17	CSK,RAB21,AHI1,KIF3A	2.00706	0.00238278	0.0477547
nuclear export(GO:0051168)	7	2.13	0.16	THOC7,SRSF1,MAGOH,ATXN1,XPO1,XPOT,DNAJC27	2.62397	1.28645e-06	0.000279094
epidermal cell differentiation(GO:0009913)	4	1.22	0.13	PCDH15,LHFPL5,JAG2,FGFR1	2.28159	0.000888835	0.0237333
rhythmic process(GO:0048511)	7	2.13	0.22	HTR7,PRKAA1,HLF,MAGED1,GRIN3A,NPY2R,RBM4B	2.27899	1.16661e-05	0.00126548
deoxyribose phosphate catabolic process(GO:0046386)	2	0.61	0.02	NT5C,SMUG1	3.35983	0.00247843	0.0486423
developmental maturation(GO:0021700)	6	1.83	0.18	FEM1B,ARCN1,HIF1A,L3MBTL3,FGFR1,BLOC1S5	2.32111	3.88124e-05	0.00278359
anterior/posterior pattern specification(GO:0009952)	4	1.22	0.13	NKD1,FEZF1,GRSF1,KIF3A	2.2401	0.00103329	0.0262959
glucose import(GO:0046323)	3	0.91	0.06	PEA15,SORT1,PRKAA1	2.67693	0.00132903	0.0310035
negative regulation of glucose import(GO:0046325)	2	0.61	0.01	PEA15,PRKAA1	3.88601	0.000922382	0.0240373
kidney development(GO:0001822)	7	2.13	0.22	HYAL2,DLG5,PYGO1,MAGED1,AHI1,FGFR1,KIF3A	2.30548	9.86942e-06	0.00112733
embryonic organ morphogenesis(GO:0048562)	7	2.13	0.2	PCDH15,PRKRA,LHFPL5,HIF1A,AHI1,FGFR1,BLOC1S5	2.39675	5.53101e-06	0.000761874
positive regulation of catabolic process(GO:0009896)	6	1.83	0.22	ABCD2,NKD1,UBE2V2,PRKAA1,HIF1A,GPD1	2.15495	9.51468e-05	0.00506477
cartilage development(GO:0051216)	4	1.22	0.15	HYAL2,HIF1A,MAF,FGFR1	2.11194	0.00163978	0.0360253
establishment of RNA localization(GO:0051236)	6	1.83	0.18	THOC7,SRSF1,G3BP2,MAGOH,XPO1,XPOT	2.35902	3.1574e-05	0.00253703
regulation of anion transport(GO:0044070)	5	1.52	0.11	GRIK1,NEU2,AVP,OXT,VDAC3	2.66151	3.57989e-05	0.00267675
regulation of excretion(GO:0044062)	3	0.91	0.02	NEU2,AVP,OXT	4.08687	2.49148e-05	0.00218725
protein tetramerization(GO:0051262)	4	1.22	0.1	CPSF6,GPX3,HPRT1,PCBD1	2.51465	0.000378258	0.0123838
regulation of nucleotide biosynthetic process(GO:0030808)	5	1.52	0.14	NEU2,AVP,NPY2R,CALCR,TIMP2	2.40194	0.000118374	0.00583666
regulation of cyclic nucleotide biosynthetic process(GO:0030802)	5	1.52	0.14	NEU2,AVP,NPY2R,CALCR,TIMP2	2.4372	0.000100737	0.00517274
positive regulation of cyclic nucleotide metabolic process(GO:0030801)	4	1.22	0.08	NEU2,AVP,CALCR,TIMP2	2.70691	0.000185325	0.00758608
positive regulation of cyclic nucleotide biosynthetic process(GO:0030804)	4	1.22	0.07	NEU2,AVP,CALCR,TIMP2	2.83217	0.000116052	0.00578794
positive regulation of cAMP biosynthetic process(GO:0030819)	4	1.22	0.07	NEU2,AVP,CALCR,TIMP2	2.89409	9.20116e-05	0.00500597
regulation of cAMP biosynthetic process(GO:0030817)	5	1.52	0.12	NEU2,AVP,NPY2R,CALCR,TIMP2	2.5312	6.54052e-05	0.00414297
positive regulation of cAMP metabolic process(GO:0030816)	4	1.22	0.08	NEU2,AVP,CALCR,TIMP2	2.79935	0.000131219	0.00625669
regulation of cAMP metabolic process(GO:0030814)	5	1.52	0.14	NEU2,AVP,NPY2R,CALCR,TIMP2	2.4372	0.000100737	0.00517274
positive regulation of nucleotide biosynthetic process(GO:0030810)	4	1.22	0.08	NEU2,AVP,CALCR,TIMP2	2.78017	0.000140979	0.00654233
polarized epithelial cell differentiation(GO:0030859)	2	0.61	0	DLG5,AHI1	4.94696	0.000136624	0.00640878
social behavior(GO:0035176)	3	0.91	0.03	NEU2,AVP,OXT	3.27575	0.000245248	0.00909513
regulation of glycolytic process(GO:0006110)	3	0.91	0.03	PRKAA1,HIF1A,GPD1	3.60127	9.75478e-05	0.00509952
response to cAMP(GO:0051591)	3	0.91	0.07	OXT,AKAP7,GPD1	2.58923	0.00169826	0.0368438
learning or memory(GO:0007611)	5	1.52	0.15	PAIP2,HIF1A,OXT,PTPRZ1,ATXN1	2.31885	0.000172843	0.00723488
mating(GO:0007618)	4	1.22	0.03	NEU2,AVP,DDO,OXT	3.89203	2.13774e-06	0.000350024
mating behavior(GO:0007617)	3	0.91	0.01	NEU2,AVP,OXT	4.29454	1.40082e-05	0.00146462
circadian rhythm(GO:0007623)	5	1.52	0.14	HTR7,PRKAA1,MAGED1,NPY2R,RBM4B	2.38817	0.000126056	0.00606467
negative regulation of female receptivity(GO:0007621)	2	0.61	0	NEU2,AVP	6.0456	2.49978e-05	0.00218725
copulation(GO:0007620)	4	1.22	0.01	NEU2,AVP,DDO,OXT	4.66536	1.23422e-07	5.63712e-05
sodium-independent organic anion transport(GO:0043252)	2	0.61	0.01	NEU2,AVP	3.96606	0.000794717	0.0217557
regulation of tube size(GO:0035150)	4	1.22	0.11	HTR7,NEU2,AVP,NTS	2.41308	0.000549793	0.0164521
positive regulation of potassium ion transport(GO:0043268)	2	0.61	0.02	FHL1,AKAP7	3.35983	0.00247843	0.0486423
regulation of potassium ion transport(GO:0043266)	3	0.91	0.05	FHL1,AKAP7,HCRT	2.94711	0.000621585	0.0176856
post-embryonic development(GO:0009791)	6	1.83	0.06	INPPL1,DLK1,PYGO1,SCN9A,NDN,IREB2	3.4343	7.68297e-08	4.27279e-05
positive regulation of ion transport(GO:0043270)	8	2.44	0.16	GRIK1,NEU2,FHL1,AVP,OXT,AKAP7,NPY2R,HCRT	2.7761	7.38611e-08	4.27279e-05
response to alkaloid(GO:0043279)	7	2.13	0.07	NEU2,PEA15,SDC2,AVP,PRKAA1,OXT,SMPD1	3.37475	9.36031e-09	9.02542e-06
feeding behavior(GO:0007631)	3	0.91	0.07	OXT,NPY2R,HCRT	2.61044	0.00160061	0.0353437
startle response(GO:0001964)	3	0.91	0.02	PCDH15,FABP7,GRIN3A	3.99725	3.20001e-05	0.00254168
adult walking behavior(GO:0007628)	2	0.61	0.02	PCDH15,CACNB4	3.45515	0.00207041	0.0428807
locomotory behavior(GO:0007626)	10	3.05	0.11	LSAMP,PCDH15,CHL1,NEU2,ARCN1,AVP,NPY2R,ATXN1,HPRT1,CACNB4	3.35246	8.11429e-12	7.04158e-08
grooming behavior(GO:0007625)	5	1.52	0.01	NEU2,AVP,DDO,OXT,HPRT1	5.2971	1.93957e-10	8.41579e-07
response to amphetamine(GO:0001975)	2	0.61	0.01	OXT,HPRT1	3.77679	0.00113111	0.0276502
monocarboxylic acid transport(GO:0015718)	5	1.52	0.13	GRIK1,SLC27A2,OXT,TRPC4,CACNB4	2.47748	8.37431e-05	0.00478107
positive regulation of endothelial cell proliferation(GO:0001938)	4	1.22	0.06	F3,SCG2,NRP2,HIF1A	2.99088	6.39587e-05	0.00414204
regulation of endothelial cell proliferation(GO:0001936)	4	1.22	0.09	F3,SCG2,NRP2,HIF1A	2.5799	0.000297138	0.0103142
endothelial cell proliferation(GO:0001935)	4	1.22	0.11	F3,SCG2,NRP2,HIF1A	2.4308	0.000515159	0.0156086
cytoskeleton-dependent intracellular transport(GO:0030705)	8	2.44	0.1	MYO10,HIF1A,RAB1A,AP3S1,HAP1,KIF5A,KIF3A,BLOC1S5	3.18209	3.52569e-09	6.11919e-06
oligodendrocyte differentiation(GO:0048709)	3	0.91	0.05	CSK,PTPRZ1,TRPC4	3.01972	0.000506318	0.0155809
skeletal system morphogenesis(GO:0048705)	4	1.22	0.15	HYAL2,INPPL1,PRKRA,FGFR1	2.12833	0.0015462	0.0345822
regulation of cyclic nucleotide metabolic process(GO:0030799)	5	1.52	0.15	NEU2,AVP,NPY2R,CALCR,TIMP2	2.32846	0.000165455	0.00714339
digestive system process(GO:0022600)	3	0.91	0.05	CHRM5,OXT,IREB2	2.82483	0.0008774	0.023573
response to alcohol(GO:0097305)	6	1.83	0.2	NEU2,AVP,PRKAA1,GRIN3A,OXT,TRIM24	2.22974	6.36597e-05	0.00414204
negative regulation of DNA replication(GO:0008156)	3	0.91	0.06	SMC3,HCRT,TERF1	2.81601	0.000899437	0.0238695
negative regulation of I-kappaB kinase/NF-kappaB signaling(GO:0043124)	3	0.91	0.06	FAF1,G3BP2,OPTN	2.79002	0.000967645	0.0251414
cellular carbohydrate catabolic process(GO:0044275)	4	1.22	0.06	PRKAA1,HIF1A,GPD1,PYGB	2.94504	7.59883e-05	0.00445558
cellular lipid catabolic process(GO:0044242)	5	1.52	0.16	HADHA,NEU2,ABCD2,SLC27A2,SMPD1	2.25401	0.000231844	0.00881693
asymmetric protein localization(GO:0008105)	2	0.61	0.01	MPP5,DLG5	3.74289	0.00120526	0.0288613
synaptic transmission, glutamatergic(GO:0035249)	4	1.22	0.07	GRIK1,GRIN3A,NPY2R,CACNB4	2.87302	9.95783e-05	0.00517274
receptor metabolic process(GO:0043112)	5	1.52	0.13	HIF1A,OPTN,FNTA,AHI1,CALCR	2.45531	9.2713e-05	0.00500597
response to salt stress(GO:0009651)	3	0.91	0.02	NEU2,AVP,OXT	3.70239	7.33067e-05	0.00439068
nucleoside salvage(GO:0043174)	2	0.61	0.02	HPRT1,UPP2	3.35983	0.00247843	0.0486423
monoamine transport(GO:0015844)	3	0.91	0.05	CHRM5,OXT,NPY2R	2.8427	0.000834361	0.0225563
gamma-aminobutyric acid transport(GO:0015812)	3	0.91	0.01	GRIK1,TRPC4,CACNB4	4.71947	4.41694e-06	0.000628364
aging(GO:0007568)	6	1.83	0.2	HYAL2,RSL1D1,TERF1,IREB2,CACYBP,TIMP2	2.21051	7.06075e-05	0.00431501
amine transport(GO:0015837)	5	1.52	0.05	GRIK1,NEU2,AVP,OXT,NPY2R	3.47416	7.86894e-07	0.000213396
excretion(GO:0007588)	3	0.91	0.06	NEU2,AVP,OXT	2.80728	0.000921822	0.0240373
digestion(GO:0007586)	4	1.22	0.11	CHRM5,OXT,SMS,IREB2	2.4219	0.000532276	0.0160385
inner ear development(GO:0048839)	8	2.44	0.11	PCDH15,LHFPL5,JAG2,MAF,AHI1,FGFR1,KIF3A,BLOC1S5	3.14535	4.64968e-09	6.72499e-06
homeostasis of number of cells(GO:0048872)	4	1.22	0.17	HIF1A,L3MBTL3,IREB2,KIF3A	2.00122	0.0024326	0.0486407
multicellular organismal homeostasis(GO:0048871)	6	1.83	0.21	HYAL2,PCDH15,PTGER3,PRKAA1,CSK,NDN	2.2034	7.33635e-05	0.00439068
multi-organism behavior(GO:0051705)	3	0.91	0.06	NEU2,AVP,OXT	2.78151	0.000991088	0.0254457
intraspecies interaction between organisms(GO:0051703)	3	0.91	0.03	NEU2,AVP,OXT	3.27575	0.000245248	0.00909513
determination of left/right symmetry(GO:0007368)	3	0.91	0.07	HIF1A,AHI1,KIF3A	2.51507	0.00208789	0.0430372
regulation of DNA replication(GO:0006275)	5	1.52	0.14	CDC7,SMC3,HCRT,TERF1,CACYBP	2.42295	0.000107531	0.00545702
epidermis development(GO:0008544)	5	1.52	0.22	PCDH15,LHFPL5,JAG2,FGFR1,KIF3A	1.92763	0.000989166	0.0254457
regulation of dendrite morphogenesis(GO:0048814)	3	0.91	0.06	CFL2,SDC2,PAK3	2.66177	0.00138665	0.0320889
dendrite morphogenesis(GO:0048813)	4	1.22	0.1	CFL2,SDC2,PAK3,HPRT1	2.51465	0.000378258	0.0123838
penile erection(GO:0043084)	3	0.91	0	NEU2,AVP,OXT	5.25013	1.11729e-06	0.000255153
nucleobase-containing compound transport(GO:0015931)	6	1.83	0.21	THOC7,SRSF1,G3BP2,MAGOH,XPO1,XPOT	2.16173	9.17542e-05	0.00500597
detection of abiotic stimulus(GO:0009582)	5	1.52	0.16	PCDH15,LHFPL5,SDC2,FNTA,CACNB4	2.29055	0.000196521	0.00789542
detection of external stimulus(GO:0009581)	5	1.52	0.15	PCDH15,LHFPL5,SDC2,FNTA,CACNB4	2.32204	0.000170353	0.00721132
neuroblast proliferation(GO:0007405)	3	0.91	0.06	HIF1A,PLXNB2,FGFR1	2.77307	0.00101489	0.0259035
neuron-neuron synaptic transmission(GO:0007270)	5	1.52	0.12	GRIK1,GRIN3A,NPY2R,CACNB4,HAP1	2.5838	5.13077e-05	0.00357416
cytoplasmic sequestering of NF-kappaB(GO:0007253)	2	0.61	0.01	FAF1,G3BP2	4.1484	0.000567235	0.0167207
purine nucleobase metabolic process(GO:0006144)	3	0.91	0.05	NT5C,GMPS,HPRT1	2.96732	0.000587104	0.0170969
GMP biosynthetic process(GO:0006177)	2	0.61	0	GMPS,HPRT1	5.06475	0.000111901	0.00561315
cAMP biosynthetic process(GO:0006171)	5	1.52	0.13	NEU2,AVP,NPY2R,CALCR,TIMP2	2.44803	9.58612e-05	0.00506477
adult behavior(GO:0030534)	6	1.83	0.1	PCDH15,CHL1,GRIK1,ARCN1,ATXN1,CACNB4	2.89757	1.59394e-06	0.000300806
adult locomotory behavior(GO:0008344)	5	1.52	0.05	PCDH15,CHL1,ARCN1,ATXN1,CACNB4	3.41529	1.03914e-06	0.000243721
pyrimidine nucleotide metabolic process(GO:0006220)	3	0.91	0.07	NT5C,SMUG1,UPP2	2.61762	0.00156886	0.0349091
vesicle transport along microtubule(GO:0047496)	3	0.91	0.01	RAB1A,HAP1,KIF3A	4.15142	2.08183e-05	0.00200734
pyrimidine nucleotide catabolic process(GO:0006244)	2	0.61	0.01	NT5C,SMUG1	4.65926	0.00022534	0.00869427
nonmotile primary cilium assembly(GO:0035058)	2	0.61	0.02	PCDH15,HAP1	3.38282	0.00237315	0.0476717
insemination(GO:0007320)	2	0.61	0.01	DDO,OXT	4.43611	0.000335713	0.0111621
vesicle localization(GO:0051648)	7	2.13	0.17	ARCN1,RAB1A,AHI1,AP3S1,HAP1,KIF3A,BLOC1S5	2.56433	1.89036e-06	0.00032809
response to xenobiotic stimulus(GO:0009410)	5	1.52	0.17	NR1I2,GSTZ1,GSTO1,TPMT,CYP2J2	2.19311	0.000305037	0.0105463
maintenance of location in cell(GO:0051651)	5	1.52	0.16	PDIA3,FAF1,KDELR2,CAMSAP3,G3BP2	2.26604	0.000219574	0.00859876
establishment of vesicle localization(GO:0051650)	7	2.13	0.16	ARCN1,RAB1A,AHI1,AP3S1,HAP1,KIF3A,BLOC1S5	2.59669	1.53432e-06	0.000300806
establishment of organelle localization(GO:0051656)	8	2.44	0.23	ARCN1,RAB1A,AHI1,AP3S1,HAP1,KIF3A,BLOC1S5,XPO1	2.36467	1.52082e-06	0.000300806
positive regulation of fatty acid biosynthetic process(GO:0045723)	2	0.61	0.01	NEU2,AVP	3.77679	0.00113111	0.0276502
amine metabolic process(GO:0009308)	5	1.52	0.24	SMS,HPRT1,PSME1,SMPD1,SLC44A5	1.8812	0.00121059	0.0288613
positive regulation of blood pressure(GO:0045777)	3	0.91	0.02	NEU2,AVP,OXT	3.74588	6.48417e-05	0.00414297
positive regulation of lipid biosynthetic process(GO:0046889)	3	0.91	0.06	NEU2,AVP,PRKAA1	2.70796	0.00121836	0.0289669
regulation of nucleocytoplasmic transport(GO:0046822)	6	1.83	0.19	HYAL2,FAF1,G3BP2,MAVS,XPO1,DNAJC27	2.30008	4.35106e-05	0.00309496
regulation of protein export from nucleus(GO:0046825)	2	0.61	0.02	XPO1,DNAJC27	3.35983	0.00247843	0.0486423
auditory receptor cell stereocilium organization(GO:0060088)	2	0.61	0	PCDH15,LHFPL5	5.06475	0.000111901	0.00561315
regulation of excitatory postsynaptic membrane potential(GO:0060079)	4	1.22	0.05	GRIK1,NPY2R,ATXN1,HCRT	3.23787	2.52045e-05	0.00218725
regulation of postsynaptic membrane potential(GO:0060078)	4	1.22	0.05	GRIK1,NPY2R,ATXN1,HCRT	3.17018	3.25431e-05	0.00254423
positive regulation of glycolytic process(GO:0045821)	3	0.91	0.01	PRKAA1,HIF1A,GPD1	4.3746	1.12399e-05	0.00125051
positive regulation of lipid metabolic process(GO:0045834)	4	1.22	0.11	NEU2,ABCD2,AVP,PRKAA1	2.39136	0.000595371	0.0172797
ether metabolic process(GO:0018904)	2	0.61	0.01	PDIA3,TXNL1	3.88601	0.000922382	0.0240373
glycolipid biosynthetic process(GO:0009247)	3	0.91	0.07	DPM3,ST8SIA6,PRKAA1	2.61044	0.00160061	0.0353437
pyrimidine deoxyribonucleotide catabolic process(GO:0009223)	2	0.61	0	NT5C,SMUG1	4.84159	0.000163777	0.00714339
pyrimidine deoxyribonucleotide metabolic process(GO:0009219)	2	0.61	0.01	NT5C,SMUG1	3.88601	0.000922382	0.0240373
cellular response to starvation(GO:0009267)	4	1.22	0.12	PRKAA1,RAB1A,OPTN,ATG9A	2.29321	0.000852051	0.022963
TOR signaling(GO:0031929)	3	0.91	0.07	RRAGB,PRKAA1,HIF1A	2.64684	0.00144582	0.0329313
positive regulation of vasoconstriction(GO:0045907)	2	0.61	0.02	NEU2,AVP	3.38282	0.00237315	0.0476717
positive regulation of carbohydrate metabolic process(GO:0045913)	3	0.91	0.07	PRKAA1,HIF1A,GPD1	2.63212	0.00150655	0.0341353
positive regulation of fatty acid metabolic process(GO:0045923)	3	0.91	0.02	NEU2,ABCD2,AVP	3.66071	8.24631e-05	0.00474608
regulation of female receptivity(GO:0045924)	3	0.91	0	NEU2,AVP,OXT	5.76098	3.29705e-07	0.000124399
positive regulation of muscle contraction(GO:0045933)	3	0.91	0.02	OXT,GSTO1,NPY2R	3.7239	6.89894e-05	0.00429499
monovalent inorganic cation homeostasis(GO:0055067)	4	1.22	0.09	NEU2,AVP,OXT,SLC9A3	2.66088	0.000219973	0.00859876
sodium ion homeostasis(GO:0055078)	3	0.91	0.03	NEU2,AVP,OXT	3.30393	0.000226424	0.00869427
nucleobase metabolic process(GO:0009112)	4	1.22	0.08	NT5C,GMPS,HPRT1,UPP2	2.6894	0.000197818	0.00791091
purine nucleobase biosynthetic process(GO:0009113)	2	0.61	0.01	GMPS,HPRT1	3.88601	0.000922382	0.0240373
axon cargo transport(GO:0008088)	4	1.22	0.03	HIF1A,AP3S1,HAP1,BLOC1S5	3.71609	4.14267e-06	0.000599168
anterograde axon cargo transport(GO:0008089)	3	0.91	0.02	AP3S1,HAP1,BLOC1S5	3.81489	5.33854e-05	0.00357416
cyclic nucleotide metabolic process(GO:0009187)	6	1.83	0.22	NEU2,AVP,NPY2R,CALCR,CACNB4,TIMP2	2.1527	9.62995e-05	0.00506477
cyclic nucleotide biosynthetic process(GO:0009190)	5	1.52	0.17	NEU2,AVP,NPY2R,CALCR,TIMP2	2.17914	0.000324784	0.0111402
cilium morphogenesis(GO:0060271)	6	1.83	0.2	PCDH15,DZIP1,AHI1,ABLIM3,HAP1,KIF3A	2.2249	6.53431e-05	0.00414297
neural precursor cell proliferation(GO:0061351)	5	1.52	0.11	FABP7,HIF1A,PTPRZ1,PLXNB2,FGFR1	2.68881	3.1536e-05	0.00253703
protein localization to endoplasmic reticulum(GO:0070972)	5	1.52	0.15	PDIA3,KDELR2,SRP54,SRP9,SPCS3	2.32204	0.000170353	0.00721132
positive regulation of neuron differentiation(GO:0045666)	3	0.91	0.07	FEZF1,FGFR1,TIMP2	2.56845	0.00179956	0.0386549
aspartate family amino acid catabolic process(GO:0009068)	2	0.61	0.01	PIPOX,DDO	3.81189	0.00105925	0.0266559
aspartate family amino acid metabolic process(GO:0009066)	5	1.52	0.05	MTHFD2L,PIPOX,DDO,GMPS,SMS	3.52601	6.15986e-07	0.000178184
cellular amino acid catabolic process(GO:0009063)	4	1.22	0.15	PIPOX,DDO,GSTZ1,PCBD1	2.10223	0.00169778	0.0368438
fatty acid catabolic process(GO:0009062)	3	0.91	0.08	HADHA,ABCD2,SLC27A2	2.45823	0.00244474	0.0486423
vesicle organization(GO:0016050)	4	1.22	0.15	SORT1,ARCN1,RAB1A,BLOC1S5	2.12174	0.00158317	0.0351375
carbohydrate catabolic process(GO:0016052)	5	1.52	0.22	NEU2,PRKAA1,HIF1A,GPD1,PYGB	1.97179	0.000815363	0.0222507
female mating behavior(GO:0060180)	3	0.91	0	NEU2,AVP,OXT	5.47329	6.46109e-07	0.000180869
prepulse inhibition(GO:0060134)	2	0.61	0.01	FABP7,GRIN3A	4.1484	0.000567235	0.0167207
inner ear receptor stereocilium organization(GO:0060122)	3	0.91	0.01	PCDH15,LHFPL5,KIF3A	4.60823	5.9527e-06	0.000794382
inner ear receptor cell differentiation(GO:0060113)	5	1.52	0.03	PCDH15,LHFPL5,JAG2,FGFR1,KIF3A	4.00904	6.34336e-08	4.27279e-05
inner ear receptor cell development(GO:0060119)	4	1.22	0.02	PCDH15,LHFPL5,FGFR1,KIF3A	4.28801	4.89019e-07	0.000151561
auditory receptor cell development(GO:0060117)	3	0.91	0.01	PCDH15,LHFPL5,FGFR1	4.7801	3.75882e-06	0.000552866
regulation of prostaglandin biosynthetic process(GO:0031392)	2	0.61	0	NEU2,AVP	5.53477	5.23852e-05	0.00357416
positive regulation of prostaglandin biosynthetic process(GO:0031394)	2	0.61	0	NEU2,AVP	5.75791	3.74574e-05	0.00270879
very long-chain fatty acid metabolic process(GO:0000038)	2	0.61	0.02	ABCD2,SLC27A2	3.53313	0.00178745	0.0384901
positive regulation of cell projection organization(GO:0031346)	5	1.52	0.2	UBE2V2,PAK3,PLXNB2,FGFR1,HAP1	2.03947	0.000605128	0.0175043
positive regulation of cellular catabolic process(GO:0031331)	5	1.52	0.16	ABCD2,UBE2V2,PRKAA1,HIF1A,GPD1	2.23917	0.000247907	0.00911585
membrane lipid biosynthetic process(GO:0046467)	6	1.83	0.11	CERS5,DPM3,ST8SIA6,VAPB,PRKAA1,SMPD1	2.82914	2.33976e-06	0.000369171
positive regulation of organic acid transport(GO:0032892)	4	1.22	0.02	GRIK1,NEU2,AVP,OXT	4.317	4.39413e-07	0.000151207
morphogenesis of embryonic epithelium(GO:0016331)	4	1.22	0.11	JAG2,HIF1A,PLXNB2,GRSF1	2.4308	0.000515159	0.0156086
dendrite development(GO:0016358)	5	1.52	0.16	CFL2,SDC2,GRIN3A,PAK3,HPRT1	2.28129	0.000204938	0.00815805
cell redox homeostasis(GO:0045454)	6	1.83	0.1	PDIA3,PDIA6,TXNDC15,TMX1,TMX4,TXNL1	2.941	1.24881e-06	0.000277875
response to ethanol(GO:0045471)	4	1.22	0.07	NEU2,AVP,PRKAA1,GRIN3A	2.92288	8.25833e-05	0.00474608
endosomal transport(GO:0016197)	5	1.52	0.21	SNX16,SORT1,ARL4C,RAB21,BLOC1S5	2.01797	0.000665412	0.0186272
ceramide biosynthetic process(GO:0046513)	4	1.22	0.03	CERS5,ST8SIA6,PRKAA1,SMPD1	3.89203	2.13774e-06	0.000350024
photoreceptor cell differentiation(GO:0046530)	3	0.91	0.04	CRB1,NKD1,AHI1	3.075	0.00043303	0.0136648
response to ammonium ion(GO:0060359)	3	0.91	0.05	PEA15,OXT,SMPD1	2.97758	0.000570332	0.0167207
macroautophagy(GO:0016236)	3	0.91	0.07	RAB1A,OPTN,ATG9A	2.52815	0.00201329	0.0419985
regulation of centrosome cycle(GO:0046605)	3	0.91	0.03	CHORDC1,RANBP1,XPO1	3.40933	0.000167963	0.0071802
regulation of cation channel activity(GO:2001257)	5	1.52	0.06	JPH1,GSTO1,AKAP7,CACNB4,HAP1	3.23287	2.45883e-06	0.000381031
positive regulation of cation channel activity(GO:2001259)	3	0.91	0.02	GSTO1,AKAP7,HAP1	3.70239	7.33067e-05	0.00439068
regulation of unsaturated fatty acid biosynthetic process(GO:2001279)	2	0.61	0	NEU2,AVP	5.53477	5.23852e-05	0.00357416
positive regulation of unsaturated fatty acid biosynthetic process(GO:2001280)	2	0.61	0	NEU2,AVP	5.75791	3.74574e-05	0.00270879
regulation of extrinsic apoptotic signaling pathway(GO:2001236)	7	2.13	0.18	HYAL2,PDIA3,FAF1,PEA15,FEM1B,SCG2,FGFR1	2.50258	2.81173e-06	0.000420693
positive regulation of extrinsic apoptotic signaling pathway(GO:2001238)	4	1.22	0.05	HYAL2,PDIA3,FAF1,PEA15	3.17958	3.14096e-05	0.00253703
positive regulation of apoptotic signaling pathway(GO:2001235)	7	2.13	0.15	HYAL2,PRKRA,PDIA3,PDCD7,FAF1,PEA15,MAGED1	2.68411	8.71485e-07	0.000216078
cellular response to extracellular stimulus(GO:0031668)	5	1.52	0.18	PRKAA1,RAB1A,OPTN,TRIM24,ATG9A	2.17636	0.000328847	0.0111621
cellular response to nutrient levels(GO:0031669)	5	1.52	0.15	PRKAA1,RAB1A,OPTN,TRIM24,ATG9A	2.31885	0.000172843	0.00723488
maintenance of protein location(GO:0045185)	5	1.52	0.17	PDIA3,FAF1,KDELR2,CAMSAP3,G3BP2	2.22455	0.000264802	0.00953507
regulation of neurological system process(GO:0031644)	5	1.52	0.04	NEU2,AVP,OXT,NPY2R,HCRT	3.68735	2.87683e-07	0.000118882
negative regulation of neurological system process(GO:0031645)	4	1.22	0.01	NEU2,AVP,NPY2R,HCRT	5.13541	2.36292e-08	2.05054e-05
muscle cell cellular homeostasis(GO:0046716)	2	0.61	0.02	CFL2,HIF1A	3.43046	0.00216913	0.0443956
acid secretion(GO:0046717)	7	2.13	0.07	GRIK1,NEU2,CHRM5,AVP,OXT,TRPC4,CACNB4	3.4213	6.88061e-09	8.52999e-06
transport of virus(GO:0046794)	3	0.91	0.06	THOC7,KPNB1,XPO1	2.75639	0.00106356	0.0266559
regulation of urine volume(GO:0035809)	3	0.91	0.01	HYAL2,PTGER3,OXT	4.60823	5.9527e-06	0.000794382
regulation of renal sodium excretion(GO:0035813)	3	0.91	0.01	NEU2,AVP,OXT	4.18533	1.8948e-05	0.00189001
renal sodium excretion(GO:0035812)	3	0.91	0.01	NEU2,AVP,OXT	4.18533	1.8948e-05	0.00189001
positive regulation of urine volume(GO:0035810)	2	0.61	0.01	HYAL2,PTGER3	4.43611	0.000335713	0.0111621
regulation of microtubule-based process(GO:0032886)	6	1.83	0.17	CHORDC1,CAMSAP3,RANBP1,TERF1,HAP1,XPO1	2.41288	2.35252e-05	0.00214897
regulation of organic acid transport(GO:0032890)	4	1.22	0.04	GRIK1,NEU2,AVP,OXT	3.55272	7.67234e-06	0.000937754
positive regulation of cellular pH reduction(GO:0032849)	2	0.61	0	NEU2,AVP	6.0456	2.49978e-05	0.00218725
negative regulation of homeostatic process(GO:0032845)	3	0.91	0.03	CSK,TERF2IP,TERF1	3.36279	0.000191637	0.00777115
regulation of cellular pH reduction(GO:0032847)	2	0.61	0	NEU2,AVP	5.35244	6.97736e-05	0.00429499

## Sheet: Liver
Supplementary Table 3. Biological processes (GO terms) that were significantly enriched in the list of genes from the co-expression modules associated with olanzapine treatment. The selected GO terms related to metabolic regulation are shown in green.
MODULE: orangered3
#term	Count	%	% in genome	Genes	odds ratio log	p value	FDR-corrected p value
fat cell differentiation(GO:0045444)	4	5.88	0.15	NOCT,BBS7,TPH1,INHBB	3.71454	4.1514e-06	0.0361088
MODULE: darkolivegreen2
#term	Count	%	% in genome	Genes	odds ratio log	p value	FDR-corrected p value
xenobiotic catabolic process(GO:0042178)	2	3.7	0.01	GSTM1,GSTM4	6.21704	1.00387e-05	0.043643
nitrobenzene metabolic process(GO:0018916)	2	3.7	0	GSTM1,GSTM4	7.38025	1.38038e-06	0.0120024
MODULE: bisque4
#term	Count	%	% in genome	Genes	odds ratio log	p value	FDR-corrected p value
regulation of histone methylation(GO:0031060)	2	2.44	0.04	SIRT1,PAX5	4.04607	0.000639939	0.0427971
triglyceride homeostasis(GO:0070328)	2	2.44	0.03	SIRT1,FITM2	4.36739	0.000342946	0.028669
regulation of intracellular protein transport(GO:0033157)	4	4.88	0.23	IPO5,SIRT1,PTPN11,TGFBR1	3.08112	4.68614e-05	0.00905361
NAD metabolic process(GO:0019674)	2	2.44	0.03	TGFBR1,NAMPT	4.32293	0.000373822	0.0303739
protein localization to nucleus(GO:0034504)	3	3.66	0.21	IPO5,SIRT1,TGFBR1	2.8707	0.000781617	0.0473209
regulation of sterol transport(GO:0032371)	2	2.44	0.03	SIRT1,PTCH1	4.30853	0.000384405	0.030382
positive regulation of sterol transport(GO:0032373)	2	2.44	0.02	SIRT1,PTCH1	5.0607	9.03346e-05	0.0132861
regulation of cholesterol transport(GO:0032374)	2	2.44	0.03	SIRT1,PTCH1	4.30853	0.000384405	0.030382
positive regulation of lipid transport(GO:0032370)	2	2.44	0.05	SIRT1,PTCH1	3.98219	0.000724541	0.0456461
regulation of lipid transport(GO:0032368)	3	3.66	0.09	SIRT1,PTPN11,PTCH1	3.75416	6.08116e-05	0.0103216
positive regulation of cholesterol transport(GO:0032376)	2	2.44	0.02	SIRT1,PTCH1	5.0607	9.03346e-05	0.0132861
positive regulation of intracellular transport(GO:0032388)	3	3.66	0.21	IPO5,TGFBR1,BDKRB1	2.90259	0.000713577	0.0452835
pyridine nucleotide biosynthetic process(GO:0019363)	2	2.44	0.03	TGFBR1,NAMPT	4.42993	0.000303813	0.0264522
cholesterol efflux(GO:0033344)	2	2.44	0.04	SIRT1,PTCH1	4.15025	0.000522665	0.0375541
nicotinamide nucleotide biosynthetic process(GO:0019359)	2	2.44	0.03	TGFBR1,NAMPT	4.4462	0.000294394	0.0264522
regulation of neuron death(GO:1901214)	3	3.66	0.22	DDIT3,SIRT1,GDNF	2.85292	0.000822284	0.0479596
regulation of organ morphogenesis(GO:2000027)	3	3.66	0.14	BTBD7,GRHL3,GDNF	3.33215	0.000207243	0.023212
negative regulation of kinase activity(GO:0033673)	3	3.66	0.22	CDKN1B,SIRT1,PPM1F	2.85292	0.000822284	0.0479596
ribonucleoprotein complex subunit organization(GO:0071826)	3	3.66	0.21	DDX6,NIP7,EIF3H	2.8888	0.000742254	0.045767
positive regulation of response to external stimulus(GO:0032103)	4	4.88	0.2	SIRT1,CXCL12,NDEL1,PPM1F	3.26753	2.29217e-05	0.00596566
response to cholesterol(GO:0070723)	2	2.44	0.01	TGFBR1,PTCH1	5.2614	6.17348e-05	0.0103216
carbohydrate homeostasis(GO:0033500)	3	3.66	0.14	SIRT1,PTPN11,PTCH1	3.30413	0.000224745	0.0238285
positive regulation of catecholamine secretion(GO:0033605)	2	2.44	0	CXCL12,GDNF	6.3601	8.40171e-06	0.00347831
positive regulation of dopamine secretion(GO:0033603)	2	2.44	0	CXCL12,GDNF	6.9479	3.21121e-06	0.00186122
regionalization(GO:0003002)	4	4.88	0.23	DDIT3,TGFBR1,GDNF,PTCH1	3.09557	4.43407e-05	0.00876132
positive regulation of receptor activity(GO:2000273)	2	2.44	0.03	NCOA3,BAZ1B	4.56812	0.000232555	0.0243594
positive regulation of cellular response to insulin stimulus(GO:1900078)	2	2.44	0.01	SIRT1,PTPN11	5.18993	7.06699e-05	0.0113779
regulation of cellular response to insulin stimulus(GO:1900076)	2	2.44	0.05	SIRT1,PTPN11	3.95171	0.00076876	0.0470676
morphogenesis of a branching epithelium(GO:0061138)	5	6.1	0.14	BTBD7,NCOA3,CXCL12,GDNF,PTCH1	3.8201	1.51866e-07	0.000869524
mammary gland epithelium development(GO:0061180)	2	2.44	0.05	NCOA3,PTCH1	3.92214	0.000814253	0.0479596
regulation of protein localization to nucleus(GO:1900180)	3	3.66	0.17	IPO5,SIRT1,TGFBR1	3.11866	0.000383893	0.030382
myotube differentiation(GO:0014902)	3	3.66	0.09	DDIT3,CMTM5,CXCL12	3.75959	5.98581e-05	0.0103216
myotube cell development(GO:0014904)	2	2.44	0.05	DDIT3,CMTM5	3.9029	0.000845287	0.0486083
ear development(GO:0043583)	3	3.66	0.13	CDKN1B,GRHL3,PTPN11	3.35006	0.000196767	0.023212
negative regulation of protein kinase activity(GO:0006469)	3	3.66	0.21	CDKN1B,SIRT1,PPM1F	2.90723	0.000704177	0.0452835
pyridine-containing compound biosynthetic process(GO:0072525)	2	2.44	0.03	TGFBR1,NAMPT	4.28035	0.000406004	0.0312372
negative regulation of epithelial cell proliferation(GO:0050680)	3	3.66	0.1	CDKN1B,TGFBR1,PTCH1	3.66617	7.85705e-05	0.0119841
response to starvation(GO:0042594)	3	3.66	0.15	DDIT3,SIRT1,RB1CC1	3.25035	0.000262559	0.025801
glucose homeostasis(GO:0042593)	3	3.66	0.14	SIRT1,PTPN11,PTCH1	3.30413	0.000224745	0.0238285
organelle transport along microtubule(GO:0072384)	2	2.44	0.03	ARHGAP21,NDEL1	4.32293	0.000373822	0.0303739
neutral lipid metabolic process(GO:0006638)	3	3.66	0.14	SIRT1,PTPN11,FITM2	3.33215	0.000207243	0.023212
acylglycerol metabolic process(GO:0006639)	3	3.66	0.13	SIRT1,PTPN11,FITM2	3.3357	0.00020512	0.023212
triglyceride metabolic process(GO:0006641)	3	3.66	0.13	SIRT1,PTPN11,FITM2	3.38313	0.000178788	0.0222055
regulation of collagen metabolic process(GO:0010712)	2	2.44	0.02	MFAP4,CIITA	4.62529	0.000208251	0.023212
positive regulation of cell development(GO:0010720)	3	3.66	0.22	CXCL12,GDNF,NDEL1	2.83329	0.000869615	0.048777
regulation of behavior(GO:0050795)	3	3.66	0.15	CXCL12,PPM1F,PER3	3.20243	0.000301535	0.0264522
regulation of focal adhesion assembly(GO:0051893)	2	2.44	0.05	PPM1F,ROCK2	4.00303	0.000695772	0.0451421
regulation of myotube differentiation(GO:0010830)	3	3.66	0.06	DDIT3,CMTM5,CXCL12	4.1708	1.805e-05	0.00568865
negative regulation of sequence-specific DNA binding transcription factor activity(GO:0043433)	3	3.66	0.14	DDIT3,SIRT1,PTCH1	3.28025	0.000240821	0.024925
RNA stabilization(GO:0043489)	2	2.44	0.03	GDNF,PAIP1	4.49664	0.000267014	0.025801
catecholamine transport(GO:0051937)	2	2.44	0.04	CXCL12,GDNF	4.26656	0.000417021	0.0318033
positive regulation of amine transport(GO:0051954)	2	2.44	0.01	CXCL12,GDNF	5.33837	5.3399e-05	0.0100924
regulation of amine transport(GO:0051952)	2	2.44	0.04	CXCL12,GDNF	4.07961	0.00059956	0.0410439
epithelial tube formation(GO:0072175)	4	4.88	0.08	GRHL3,GDNF,PTCH1,ROCK2	4.13335	8.00114e-07	0.000869524
positive regulation of peptidase activity(GO:0010952)	3	3.66	0.18	CDKN1B,SIRT1,PPM1F	3.02032	0.00050933	0.0369009
positive regulation of endopeptidase activity(GO:0010950)	3	3.66	0.18	CDKN1B,SIRT1,PPM1F	3.05204	0.000464979	0.0339708
positive regulation of cholesterol efflux(GO:0010875)	2	2.44	0.01	SIRT1,PTCH1	5.46622	4.20212e-05	0.00874789
regulation of cholesterol efflux(GO:0010874)	2	2.44	0.01	SIRT1,PTCH1	5.15602	7.5362e-05	0.0116999
extracellular matrix assembly(GO:0085029)	2	2.44	0.01	MFAP4,HAPLN2	5.2614	6.17348e-05	0.0103216
regulation of protein import into nucleus(GO:0042306)	3	3.66	0.15	IPO5,SIRT1,TGFBR1	3.22451	0.000282912	0.0261664
regulation of intrinsic apoptotic signaling pathway in response to DNA damage(GO:1902229)	2	2.44	0.03	SIRT1,CXCL12	4.29434	0.000395132	0.0309484
renal system development(GO:0072001)	4	4.88	0.23	ODC1,TGFBR1,GDNF,PTCH1	3.10812	4.22603e-05	0.00874789
negative regulation of intrinsic apoptotic signaling pathway in response to DNA damage(GO:1902230)	2	2.44	0.03	SIRT1,CXCL12	4.42993	0.000303813	0.0264522
mRNA stabilization(GO:0048255)	2	2.44	0.03	GDNF,PAIP1	4.49664	0.000267014	0.025801
regulation of cell-substrate junction assembly(GO:0090109)	2	2.44	0.05	PPM1F,ROCK2	4.00303	0.000695772	0.0451421
regulation of striated muscle cell differentiation(GO:0051153)	3	3.66	0.08	DDIT3,CMTM5,CXCL12	3.86262	4.43331e-05	0.00876132
negative regulation of muscle cell differentiation(GO:0051148)	2	2.44	0.03	DDIT3,CMTM5	4.39817	0.000323088	0.0275385
regulation of muscle cell differentiation(GO:0051147)	3	3.66	0.13	DDIT3,CMTM5,CXCL12	3.40963	0.000165568	0.0208615
striated muscle cell differentiation(GO:0051146)	3	3.66	0.2	DDIT3,CMTM5,CXCL12	2.95484	0.000614502	0.0417382
negative regulation of cell growth(GO:0030308)	3	3.66	0.17	CDKN1B,SIRT1,BDKRB1	3.07651	0.0004334	0.032765
positive regulation of cell growth(GO:0030307)	3	3.66	0.12	CXCL12,TGFBR1,NDEL1	3.46483	0.000141068	0.0183052
neural tube development(GO:0021915)	3	3.66	0.11	GRHL3,PTCH1,ROCK2	3.56717	0.000104793	0.0144877
forebrain cell migration(GO:0021885)	2	2.44	0.04	CXCL12,NDEL1	4.07961	0.00059956	0.0410439
response to hypoxia(GO:0001666)	3	3.66	0.22	CDKN1B,SIRT1,CXCL12	2.86623	0.000791661	0.0474669
primary neural tube formation(GO:0014020)	3	3.66	0.06	GRHL3,PTCH1,ROCK2	4.11498	2.12405e-05	0.00577079
cellular triglyceride homeostasis(GO:0035356)	2	2.44	0	SIRT1,FITM2	6.9479	3.21121e-06	0.00186122
regulation of dopamine secretion(GO:0014059)	2	2.44	0.02	CXCL12,GDNF	4.97367	0.00010665	0.0144877
dopamine secretion(GO:0014046)	2	2.44	0.02	CXCL12,GDNF	4.97367	0.00010665	0.0144877
in utero embryonic development(GO:0001701)	5	6.1	0.23	THOC5,NCOA3,TGFBR1,PTCH1,NDEL1	3.33997	1.54716e-06	0.00124224
telencephalon development(GO:0021537)	3	3.66	0.15	CNTNAP2,CXCL12,NDEL1	3.19931	0.000304258	0.0264522
regulation of adherens junction organization(GO:1903391)	2	2.44	0.05	PPM1F,ROCK2	3.99256	0.000710086	0.0452835
morphogenesis of a branching structure(GO:0001763)	5	6.1	0.16	BTBD7,NCOA3,CXCL12,GDNF,PTCH1	3.72958	2.35563e-07	0.000869524
rhythmic process(GO:0048511)	5	6.1	0.23	SIRT1,DBP,PER3,ROCK2,NAMPT	3.35902	1.41163e-06	0.00124224
embryonic epithelial tube formation(GO:0001838)	4	4.88	0.08	GRHL3,GDNF,PTCH1,ROCK2	4.14512	7.6431e-07	0.000869524
kidney development(GO:0001822)	4	4.88	0.22	ODC1,TGFBR1,GDNF,PTCH1	3.16442	3.40603e-05	0.00822557
blastocyst development(GO:0001824)	3	3.66	0.05	THOC5,TGFBR1,NDEL1	4.40023	9.25093e-06	0.0036558
neural tube closure(GO:0001843)	3	3.66	0.06	GRHL3,PTCH1,ROCK2	4.15453	1.89268e-05	0.00568865
neural tube formation(GO:0001841)	3	3.66	0.07	GRHL3,PTCH1,ROCK2	4.02597	2.75349e-05	0.00683968
regulation of epithelial cell differentiation(GO:0030856)	3	3.66	0.09	NCOA3,GDNF,ROCK2	3.78159	5.61424e-05	0.0101688
circadian rhythm(GO:0007623)	4	4.88	0.14	SIRT1,PER3,ROCK2,NAMPT	3.5773	6.93206e-06	0.00301336
histone H3-K9 methylation(GO:0051567)	2	2.44	0.03	SIRT1,PAX5	4.53174	0.000249491	0.0255185
tube formation(GO:0035148)	4	4.88	0.1	GRHL3,GDNF,PTCH1,ROCK2	3.95184	1.62039e-06	0.00124224
regulation of histone H3-K9 methylation(GO:0051570)	2	2.44	0.02	SIRT1,PAX5	4.9196	0.00011827	0.0155794
positive regulation of ion transport(GO:0043270)	3	3.66	0.15	CXCL12,GDNF,BDKRB1	3.19931	0.000304258	0.0264522
positive regulation of cysteine-type endopeptidase activity involved in apoptotic process(GO:0043280)	3	3.66	0.16	CDKN1B,SIRT1,PPM1F	3.18694	0.000315309	0.0271416
response to decreased oxygen levels(GO:0036293)	3	3.66	0.22	CDKN1B,SIRT1,CXCL12	2.85072	0.00082746	0.0479596
branching morphogenesis of an epithelial tube(GO:0048754)	4	4.88	0.12	NCOA3,CXCL12,GDNF,PTCH1	3.72552	3.90258e-06	0.00212057
response to sterol(GO:0036314)	2	2.44	0.02	TGFBR1,PTCH1	5.03084	9.56239e-05	0.0136288
regulation of skeletal muscle fiber development(GO:0048742)	2	2.44	0.04	DDIT3,CMTM5	4.21319	0.000462533	0.0339708
skeletal muscle fiber development(GO:0048741)	2	2.44	0.05	DDIT3,CMTM5	3.97193	0.000739139	0.045767
response to alcohol(GO:0097305)	5	6.1	0.19	USP46,CDKN1B,SIRT1,TGFBR1,PTCH1	3.51849	6.54255e-07	0.000869524
multicellular organism growth(GO:0035264)	3	3.66	0.09	PTPN11,NCOA3,PTCH1	3.72222	6.67413e-05	0.0109481
regulation of multicellular organismal metabolic process(GO:0044246)	2	2.44	0.03	MFAP4,CIITA	4.47954	0.000275994	0.025801
organic hydroxy compound transport(GO:0015850)	5	6.1	0.17	SIRT1,PTPN11,CXCL12,GDNF,PTCH1	3.61573	4.08852e-07	0.000869524
skeletal muscle tissue development(GO:0007519)	4	4.88	0.13	DDIT3,IGSF8,CMTM5,PAX5	3.6873	4.52627e-06	0.00231479
monoamine transport(GO:0015844)	2	2.44	0.05	CXCL12,GDNF	3.89342	0.000861016	0.0486083
dopamine transport(GO:0015872)	2	2.44	0.02	CXCL12,GDNF	4.62529	0.000208251	0.023212
sex differentiation(GO:0007548)	4	4.88	0.19	SIRT1,PTPN11,NCOA3,TGFBR1	3.30781	1.96296e-05	0.00568865
amine transport(GO:0015837)	2	2.44	0.05	CXCL12,GDNF	4.00303	0.000695772	0.0451421
inner ear development(GO:0048839)	3	3.66	0.11	CDKN1B,GRHL3,PTPN11	3.53188	0.000116109	0.0155301
response to mechanical stimulus(GO:0009612)	3	3.66	0.14	CXCL12,PTCH1,BDKRB1	3.31106	0.000220283	0.0238285
genitalia development(GO:0048806)	2	2.44	0.04	PTPN11,NCOA3	4.23952	0.000439488	0.0329389
epidermis development(GO:0008544)	4	4.88	0.22	GRHL3,NCOA3,PTCH1,ROCK2	3.13371	3.83148e-05	0.00858907
ribonucleoprotein complex assembly(GO:0022618)	3	3.66	0.2	DDX6,NIP7,EIF3H	2.96464	0.000597495	0.0410439
gland morphogenesis(GO:0022612)	3	3.66	0.08	BTBD7,NCOA3,PTCH1	3.89947	3.98184e-05	0.00865452
adult behavior(GO:0030534)	4	4.88	0.1	USP46,CNTNAP2,CXCL12,GDNF	3.93729	1.71462e-06	0.00124224
regulation of axon extension(GO:0030516)	2	2.44	0.05	CXCL12,NDEL1	3.89342	0.000861016	0.0486083
adult locomotory behavior(GO:0008344)	2	2.44	0.05	CXCL12,GDNF	3.9319	0.000798947	0.0475756
germ cell migration(GO:0008354)	2	2.44	0.01	CXCL12,TGFBR1	5.91824	1.83075e-05	0.00568865
regulation of cell size(GO:0008361)	3	3.66	0.09	CXCL12,NDEL1,RB1CC1	3.78716	5.52377e-05	0.0101688
NAD biosynthetic process(GO:0009435)	2	2.44	0.02	TGFBR1,NAMPT	4.66531	0.000192783	0.023212
telencephalon cell migration(GO:0022029)	2	2.44	0.04	CXCL12,NDEL1	4.11431	0.000560468	0.039296
positive regulation of axon extension(GO:0045773)	2	2.44	0.03	CXCL12,NDEL1	4.47954	0.000275994	0.025801
regulation of nucleocytoplasmic transport(GO:0046822)	5	6.1	0.19	IPO5,SIRT1,THOC5,PTPN11,TGFBR1	3.54901	5.64557e-07	0.000869524
pharyngeal system development(GO:0060037)	2	2.44	0.01	TGFBR1,PTCH1	5.51274	3.85293e-05	0.00858907
regulation of catecholamine secretion(GO:0050433)	2	2.44	0.03	CXCL12,GDNF	4.58682	0.000224306	0.0238285
catecholamine secretion(GO:0050432)	2	2.44	0.03	CXCL12,GDNF	4.51404	0.000258179	0.025801
negative regulation of growth(GO:0045926)	4	4.88	0.22	CDKN1B,SIRT1,PTCH1,BDKRB1	3.14895	3.61418e-05	0.00849234
positive regulation of growth(GO:0045927)	4	4.88	0.17	CXCL12,TGFBR1,NDEL1,PPM1F	3.41051	1.32113e-05	0.00499386
acylglycerol homeostasis(GO:0055090)	2	2.44	0.03	SIRT1,FITM2	4.36739	0.000342946	0.028669
negative regulation of myoblast differentiation(GO:0045662)	2	2.44	0.01	DDIT3,CMTM5	5.15602	7.5362e-05	0.0116999
regulation of myoblast differentiation(GO:0045661)	2	2.44	0.03	DDIT3,CMTM5	4.47954	0.000275994	0.025801
regulation of epidermis development(GO:0045682)	2	2.44	0.04	NCOA3,ROCK2	4.13813	0.000535123	0.0381341
regulation of keratinocyte differentiation(GO:0045616)	2	2.44	0.02	NCOA3,ROCK2	4.81949	0.000143294	0.0183206
regulation of epidermal cell differentiation(GO:0045604)	2	2.44	0.03	NCOA3,ROCK2	4.47954	0.000275994	0.025801
positive regulation of MHC class II biosynthetic process(GO:0045348)	2	2.44	0	SIRT1,CIITA	6.47789	6.87589e-06	0.00301336
regulation of MHC class II biosynthetic process(GO:0045346)	2	2.44	0.01	SIRT1,CIITA	5.84924	2.07432e-05	0.00577079
MHC class II biosynthetic process(GO:0045342)	2	2.44	0.01	SIRT1,CIITA	5.7847	2.33302e-05	0.00596566
positive regulation of cell projection organization(GO:0031346)	3	3.66	0.2	CXCL12,TGFBR1,NDEL1	2.93314	0.000653892	0.0433965
mammary gland morphogenesis(GO:0060443)	2	2.44	0.04	NCOA3,PTCH1	4.11431	0.000560468	0.039296
response to acid chemical(GO:0001101)	3	3.66	0.2	IPO5,CDKN1B,PTCH1	2.94514	0.000631816	0.0425814
regulation of response to DNA damage stimulus(GO:2001020)	3	3.66	0.16	SIRT1,THOC5,CXCL12	3.13603	0.00036516	0.0302352
negative regulation of response to DNA damage stimulus(GO:2001021)	3	3.66	0.06	SIRT1,THOC5,CXCL12	4.17904	1.76218e-05	0.00568865
morphogenesis of embryonic epithelium(GO:0016331)	4	4.88	0.11	GRHL3,GDNF,PTCH1,ROCK2	3.88571	2.09521e-06	0.00140121
positive regulation of cysteine-type endopeptidase activity(GO:2001056)	3	3.66	0.17	CDKN1B,SIRT1,PPM1F	3.10441	0.000399967	0.0310474
circadian regulation of gene expression(GO:0032922)	3	3.66	0.06	SIRT1,PER3,NAMPT	4.21267	1.5976e-05	0.00568865
response to antibiotic(GO:0046677)	2	2.44	0.05	CDKN1B,CIITA	3.97193	0.000739139	0.045767
tube closure(GO:0060606)	3	3.66	0.06	GRHL3,PTCH1,ROCK2	4.14649	1.93756e-05	0.00568865
mammary gland duct morphogenesis(GO:0060603)	2	2.44	0.02	NCOA3,PTCH1	4.62529	0.000208251	0.023212
regulation of morphogenesis of a branching structure(GO:0060688)	2	2.44	0.05	BTBD7,GDNF	3.89342	0.000861016	0.0486083
regulation of extrinsic apoptotic signaling pathway(GO:2001236)	3	3.66	0.18	TGFBR1,GDNF,RB1CC1	3.06556	0.000447259	0.0332348
negative regulation of extrinsic apoptotic signaling pathway(GO:2001237)	3	3.66	0.1	TGFBR1,GDNF,RB1CC1	3.61309	9.16918e-05	0.0132861
negative regulation of apoptotic signaling pathway(GO:2001234)	5	6.1	0.18	SIRT1,CXCL12,TGFBR1,GDNF,RB1CC1	3.60203	4.36881e-07	0.000869524
skeletal muscle organ development(GO:0060538)	4	4.88	0.14	DDIT3,IGSF8,CMTM5,PAX5	3.61846	5.9105e-06	0.00285477
regulation of DNA-templated transcription, elongation(GO:0032784)	2	2.44	0.05	THOC5,NELFA	3.94176	0.000783783	0.0473209
MODULE: plum
#term	Count	%	% in genome	Genes	odds ratio log	p value	FDR-corrected p value
positive regulation of intracellular transport(GO:0032388)	3	4.55	0.21	P2RX5,BCAS3,SHH	3.13881	0.000367405	0.042034
glial cell differentiation(GO:0010001)	3	4.55	0.12	NOG,SHH,MMP24	3.69175	7.38178e-05	0.0207047
body morphogenesis(GO:0010171)	2	3.03	0.04	MYH3,NOG	4.36187	0.000346736	0.0414443
RNA export from nucleus(GO:0006405)	3	4.55	0.11	DDX25,ALYREF,SRSF11	3.78515	5.62083e-05	0.0191363
mRNA export from nucleus(GO:0006406)	3	4.55	0.1	DDX25,ALYREF,SRSF11	3.89806	4.04172e-05	0.0184962
RNA localization(GO:0006403)	3	4.55	0.18	DDX25,ALYREF,SRSF11	3.2577	0.000260624	0.0372744
multi-multicellular organism process(GO:0044706)	3	4.55	0.16	DSG1,STS,PPAT	3.38063	0.000182529	0.0330643
striated muscle cell proliferation(GO:0014855)	2	3.03	0.05	NOG,SHH	4.2163	0.00046041	0.0497647
RNA transport(GO:0050658)	3	4.55	0.18	DDX25,ALYREF,SRSF11	3.28165	0.000243173	0.0370945
nucleic acid transport(GO:0050657)	3	4.55	0.18	DDX25,ALYREF,SRSF11	3.28165	0.000243173	0.0370945
regulation of insulin secretion(GO:0050796)	3	4.55	0.18	C2CD2L,HNF1A,RAP1A	3.28976	0.000237529	0.0370945
embryonic digit morphogenesis(GO:0042733)	2	3.03	0.03	NOG,SHH	4.54668	0.000242047	0.0370945
gliogenesis(GO:0042063)	3	4.55	0.14	NOG,SHH,MMP24	3.52417	0.000120279	0.026816
regulation of peptide secretion(GO:0002791)	3	4.55	0.2	C2CD2L,HNF1A,RAP1A	3.15767	0.000347951	0.0414443
homophilic cell adhesion via plasma membrane adhesion molecules(GO:0007156)	3	4.55	0.2	PCDHB5,DSG1,DSCAML1	3.17205	0.000333805	0.0414443
establishment or maintenance of cell polarity(GO:0007163)	3	4.55	0.14	BCAS3,STK25,SHH	3.54147	0.000114375	0.026816
neural tube development(GO:0021915)	3	4.55	0.11	RGMA,NOG,SHH	3.74588	6.3034e-05	0.0191363
embryonic limb morphogenesis(GO:0030326)	5	7.58	0.09	MYH3,HNF1A,NOG,SHH,PBX2	4.55159	4.46631e-09	1.94173e-05
prostate gland epithelium morphogenesis(GO:0060740)	2	3.03	0.02	NOG,SHH	5.01971	9.69435e-05	0.0242976
mRNA transport(GO:0051028)	3	4.55	0.15	DDX25,ALYREF,SRSF11	3.4356	0.000155601	0.0308083
osteoblast differentiation(GO:0001649)	3	4.55	0.2	ALYREF,NOG,SHH	3.18176	0.000324584	0.0414443
regulation of peptide hormone secretion(GO:0090276)	3	4.55	0.19	C2CD2L,HNF1A,RAP1A	3.19402	0.000313291	0.0414443
cell differentiation in hindbrain(GO:0021533)	2	3.03	0.02	NOG,LDB1	5.25459	6.1805e-05	0.0191363
cerebellum morphogenesis(GO:0021587)	2	3.03	0.02	RFX4,LDB1	4.86885	0.00012966	0.0281848
hindbrain morphogenesis(GO:0021575)	2	3.03	0.03	RFX4,LDB1	4.70329	0.000178613	0.0330643
nuclear export(GO:0051168)	3	4.55	0.16	DDX25,ALYREF,SRSF11	3.38659	0.000179398	0.0330643
dorsal/ventral pattern formation(GO:0009953)	4	6.06	0.08	RFX4,DSCAML1,NOG,SHH	4.43007	2.56514e-07	0.000318627
anterior/posterior pattern specification(GO:0009952)	3	4.55	0.13	NOG,SHH,LDB1	3.59522	9.7805e-05	0.0242976
anterior/posterior axis specification(GO:0009948)	2	3.03	0.03	SHH,LDB1	4.5761	0.000228602	0.0370945
kidney development(GO:0001822)	3	4.55	0.22	NOG,SHH,PPAT	3.07107	0.000446557	0.0491495
embryonic organ morphogenesis(GO:0048562)	3	4.55	0.2	DSCAML1,NOG,SHH	3.16724	0.000338478	0.0414443
cerebellar cortex development(GO:0021695)	2	3.03	0.03	RFX4,LDB1	4.62192	0.000209144	0.0363701
cerebellar cortex morphogenesis(GO:0021696)	2	3.03	0.02	RFX4,LDB1	5.06735	8.84604e-05	0.0240363
peptide hormone secretion(GO:0030072)	3	4.55	0.22	C2CD2L,HNF1A,RAP1A	3.05806	0.000463593	0.0497647
insulin secretion(GO:0030073)	3	4.55	0.19	C2CD2L,HNF1A,RAP1A	3.20145	0.000306638	0.0414443
establishment of RNA localization(GO:0051236)	3	4.55	0.18	DDX25,ALYREF,SRSF11	3.28165	0.000243173	0.0370945
organ formation(GO:0048645)	2	3.03	0.04	NOG,SHH	4.25888	0.000423753	0.0473181
prostate gland development(GO:0030850)	2	3.03	0.03	NOG,SHH	4.5041	0.000262925	0.0372744
embryonic appendage morphogenesis(GO:0035113)	5	7.58	0.09	MYH3,HNF1A,NOG,SHH,PBX2	4.55159	4.46631e-09	1.94173e-05
appendage morphogenesis(GO:0035107)	5	7.58	0.11	MYH3,HNF1A,NOG,SHH,PBX2	4.35529	1.16238e-08	2.52673e-05
limb morphogenesis(GO:0035108)	5	7.58	0.11	MYH3,HNF1A,NOG,SHH,PBX2	4.35529	1.16238e-08	2.52673e-05
tube formation(GO:0035148)	4	6.06	0.1	BCAS3,RGMA,NOG,SHH	4.17714	6.87681e-07	0.000664376
spinal cord dorsal/ventral patterning(GO:0021513)	2	3.03	0.01	RFX4,SHH	5.37977	4.8699e-05	0.0191363
spinal cord patterning(GO:0021511)	2	3.03	0.02	RFX4,SHH	5.28445	5.83833e-05	0.0191363
spinal cord development(GO:0021510)	3	4.55	0.05	RFX4,NOG,SHH	4.51046	6.74632e-06	0.00451225
mesoderm development(GO:0007498)	3	4.55	0.11	HNF1A,NOG,SHH	3.74161	6.38243e-05	0.0191363
appendage development(GO:0048736)	5	7.58	0.13	MYH3,HNF1A,NOG,SHH,PBX2	4.14941	3.17066e-08	4.59481e-05
astrocyte differentiation(GO:0048708)	2	3.03	0.04	NOG,SHH	4.4903	0.000270073	0.0372744
embryonic skeletal system development(GO:0048706)	3	4.55	0.09	DSCAML1,NOG,SHH	3.97569	3.22125e-05	0.0155604
endocrine system development(GO:0035270)	3	4.55	0.11	HNF1A,NOG,SHH	3.72891	6.62339e-05	0.0191968
female pregnancy(GO:0007565)	3	4.55	0.13	DSG1,STS,PPAT	3.57698	0.000103141	0.0249114
stem cell development(GO:0048864)	4	6.06	0.23	NOG,SHH,MMP24,LDB1	3.35102	1.70354e-05	0.00925768
gastrulation(GO:0007369)	3	4.55	0.15	HNF1A,NOG,LDB1	3.474	0.000139172	0.0289564
epidermis development(GO:0008544)	4	6.06	0.22	CSTA,STS,SHH,LDB1	3.35958	1.64815e-05	0.00925768
DNA-templated transcription, termination(GO:0006353)	3	4.55	0.11	ALYREF,POLR1D,SRSF11	3.75448	6.14728e-05	0.0191363
DNA-templated transcription, elongation(GO:0006354)	4	6.06	0.15	ALYREF,POLR1D,SHH,LDB1	3.77443	3.30137e-06	0.00287054
nucleobase-containing compound transport(GO:0015931)	3	4.55	0.22	DDX25,ALYREF,SRSF11	3.08869	0.000424475	0.0473181
regulation of transmembrane receptor protein serine/threonine kinase signaling pathway(GO:0090092)	3	4.55	0.2	RGMA,NOG,SHH	3.1842	0.000322305	0.0414443
regulation of peptide transport(GO:0090087)	3	4.55	0.2	C2CD2L,HNF1A,RAP1A	3.14349	0.000362477	0.042034
somatic stem cell maintenance(GO:0035019)	2	3.03	0.03	NOG,LDB1	4.54668	0.000242047	0.0370945
midbrain development(GO:0030901)	2	3.03	0.02	RFX4,SHH	4.82962	0.00013987	0.0289564
hindbrain development(GO:0030902)	4	6.06	0.09	RFX4,NOG,SHH,LDB1	4.22695	5.66285e-07	0.000615481
regulation of glial cell differentiation(GO:0045685)	2	3.03	0.04	NOG,SHH	4.38628	0.000330652	0.0414443
limb development(GO:0060173)	5	7.58	0.13	MYH3,HNF1A,NOG,SHH,PBX2	4.14941	3.17066e-08	4.59481e-05
maternal process involved in female pregnancy(GO:0060135)	2	3.03	0.04	DSG1,PPAT	4.4903	0.000270073	0.0372744
positive regulation of cell projection organization(GO:0031346)	3	4.55	0.2	BCAS3,STK25,RAP1A	3.17447	0.000331484	0.0414443
lung morphogenesis(GO:0060425)	2	3.03	0.04	NOG,SHH	4.33805	0.000363196	0.042034
mesenchyme development(GO:0060485)	3	4.55	0.18	HNF1A,NOG,SHH	3.24984	0.000266616	0.0372744
morphogenesis of embryonic epithelium(GO:0016331)	3	4.55	0.11	RGMA,NOG,SHH	3.78071	5.69415e-05	0.0191363
calcium-dependent cell-cell adhesion via plasma membrane cell adhesion molecules(GO:0016339)	2	3.03	0.03	PCDHB5,DSG1	4.77352	0.000155902	0.0308083
face morphogenesis(GO:0060325)	2	3.03	0.03	MYH3,NOG	4.73779	0.000167067	0.032281
head morphogenesis(GO:0060323)	2	3.03	0.03	MYH3,NOG	4.65368	0.000196647	0.0348947
face development(GO:0060324)	2	3.03	0.03	MYH3,NOG	4.5041	0.000262925	0.0372744
head development(GO:0060322)	3	4.55	0.05	MYH3,NOG,LDB1	4.65858	4.37901e-06	0.00346141
stem cell maintenance(GO:0019827)	3	4.55	0.1	NOG,MMP24,LDB1	3.85421	4.59412e-05	0.0191363
lateral sprouting from an epithelium(GO:0060601)	2	3.03	0.01	NOG,SHH	5.60294	3.19488e-05	0.0155604
prostatic bud formation(GO:0060513)	2	3.03	0.01	NOG,SHH	6.38317	7.68815e-06	0.00477489
prostate gland morphogenesis(GO:0060512)	2	3.03	0.02	NOG,SHH	4.90968	0.000119833	0.026816
regulation of DNA-templated transcription, elongation(GO:0032784)	3	4.55	0.05	ALYREF,SHH,LDB1	4.53838	6.21817e-06	0.00450558
morphogenesis of an epithelial fold(GO:0060571)	2	3.03	0.02	NOG,SHH	5.04324	9.26538e-05	0.0242976
morphogenesis of an epithelial bud(GO:0060572)	2	3.03	0.02	NOG,SHH	5.31522	5.50584e-05	0.0191363
MODULE: dodgerblue4
#term	Count	%	% in genome	Genes	odds ratio log	p value	FDR-corrected p value
negative regulation of synapse assembly(GO:0051964)	2	5.26	0	SLIT1,ROBO2	8.25908	3.22949e-07	0.00140354
negative regulation of nervous system development(GO:0051961)	2	5.26	0	SLIT1,ROBO2	8.25908	3.22949e-07	0.00140354
negative chemotaxis(GO:0050919)	2	5.26	0.01	SLIT1,ROBO2	5.99027	1.49723e-05	0.0433797
MODULE: cornsilk
#term	Count	%	% in genome	Genes	odds ratio log	p value	FDR-corrected p value
positive regulation of protein import into nucleus(GO:0042307)	3	7.89	0.08	SMN1,EGF,SPHK1	4.70906	3.94434e-06	0.0262279
positive regulation of nucleocytoplasmic transport(GO:0046824)	3	7.89	0.09	SMN1,EGF,SPHK1	4.5646	6.03288e-06	0.0262279
MODULE: darkred
#term	Count	%	% in genome	Genes	odds ratio log	p value	FDR-corrected p value
protein K63-linked ubiquitination(GO:0070534)	3	2.13	0.04	ITCH,ZFP91,TRIM27	4.0456	2.6005e-05	0.0180936
regulation of circadian rhythm(GO:0042752)	4	2.84	0.09	RORC,PRKAA2,NPY2R,PER2	3.53338	7.98884e-06	0.0138156
glycogen metabolic process(GO:0005977)	4	2.84	0.09	PPP1R3A,PPP1R3E,PER2,GYS2	3.44677	1.11472e-05	0.0138156
negative regulation of excitatory postsynaptic membrane potential(GO:0090394)	2	1.42	0	MTMR2,NPY2R	6.0568	1.63924e-05	0.0157822
rhythmic process(GO:0048511)	6	4.26	0.22	ENOX2,DHX9,RORC,PRKAA2,NPY2R,PER2	2.98412	1.00357e-06	0.00869592
glucan metabolic process(GO:0044042)	4	2.84	0.09	PPP1R3A,PPP1R3E,PER2,GYS2	3.43645	1.15982e-05	0.0138156
cellular glucan metabolic process(GO:0006073)	4	2.84	0.09	PPP1R3A,PPP1R3E,PER2,GYS2	3.43645	1.15982e-05	0.0138156
energy reserve metabolic process(GO:0006112)	5	3.55	0.23	PPP1R3A,PPP1R3E,PRKAA2,PER2,GYS2	2.77314	2.16728e-05	0.0180936
circadian rhythm(GO:0007623)	5	3.55	0.14	DHX9,RORC,PRKAA2,NPY2R,PER2	3.24233	2.33894e-06	0.0101335
spermine metabolic process(GO:0008215)	2	1.42	0	PAOX,AMD1	5.70011	3.00125e-05	0.0180936
spermidine metabolic process(GO:0008216)	2	1.42	0.01	PAOX,AMD1	5.6048	3.54536e-05	0.0180936
spermidine biosynthetic process(GO:0008295)	2	1.42	0	PAOX,AMD1	6.21096	1.27553e-05	0.0138156
rRNA processing(GO:0006364)	4	2.84	0.12	RPF1,SBDS,NOP2,GAR1	3.20387	2.83012e-05	0.0180936
negative regulation of membrane potential(GO:0045837)	2	1.42	0.01	MTMR2,NPY2R	5.23008	6.93888e-05	0.0316449
rRNA metabolic process(GO:0016072)	4	2.84	0.13	RPF1,SBDS,NOP2,GAR1	3.14461	3.54981e-05	0.0180936
interleukin-2 secretion(GO:0070970)	2	1.42	0	PNP,TRIM27	5.80548	2.50216e-05	0.0180936
regulation of lymphocyte differentiation(GO:0045619)	4	2.84	0.12	RORC,PGLYRP4,ZC3H8,PNP	3.17578	3.15115e-05	0.0180936
CRD-mediated mRNA stabilization(GO:0070934)	2	1.42	0	DHX9,SYNCRIP	6.39328	9.57075e-06	0.0138156
negative regulation of neurological system process(GO:0031645)	2	1.42	0.01	MTMR2,NPY2R	5.23008	6.93888e-05	0.0316449
MODULE: green1
#term	Count	%	% in genome	Genes	odds ratio log	p value	FDR-corrected p value
pancreas development(GO:0031016)	3	9.38	0.07	SOX4,FGF10,CCDC39	4.94876	1.99906e-06	0.00375181
heart morphogenesis(GO:0003007)	3	9.38	0.18	MYH7,SOX4,CCDC39	4.06465	2.70185e-05	0.0219525
renal system development(GO:0072001)	4	12.5	0.24	KCNJ8,WNK4,SOX4,FGF10	4.09577	1.10063e-06	0.00319072
prostate gland epithelium morphogenesis(GO:0060740)	2	6.25	0.02	STAT5A,FGF10	5.77916	2.24499e-05	0.0216941
kidney morphogenesis(GO:0060993)	3	9.38	0.04	WNK4,SOX4,FGF10	5.56069	3.32056e-07	0.00288789
kidney development(GO:0001822)	4	12.5	0.22	KCNJ8,WNK4,SOX4,FGF10	4.17364	8.11167e-07	0.00319072
regulation of digestive system process(GO:0044058)	2	6.25	0.02	WNK4,FGF10	5.85149	1.95302e-05	0.0212318
prostate gland development(GO:0030850)	2	6.25	0.03	STAT5A,FGF10	5.26355	6.10799e-05	0.0408624
body fluid secretion(GO:0007589)	3	9.38	0.08	WNK4,STAT5A,FGF10	4.85516	2.6333e-06	0.00381697
somatic stem cell maintenance(GO:0035019)	2	6.25	0.03	SOX4,FGF10	5.30613	5.62114e-05	0.0407392
limb bud formation(GO:0060174)	2	6.25	0.01	SOX4,FGF10	6.54474	5.24987e-06	0.00652259
secretion by tissue(GO:0032941)	3	9.38	0.08	WNK4,STAT5A,FGF10	4.92293	2.15696e-06	0.00375181
prostate gland morphogenesis(GO:0060512)	2	6.25	0.02	STAT5A,FGF10	5.66913	2.77657e-05	0.0219525
MODULE: brown3
#term	Count	%	% in genome	Genes	odds ratio log	p value	FDR-corrected p value
glial cell differentiation(GO:0010001)	3	7.89	0.12	MPP5,DRD3,CSK	4.28913	1.35677e-05	0.0484361
gliogenesis(GO:0042063)	3	7.89	0.14	MPP5,DRD3,CSK	4.12029	2.22899e-05	0.0484361
asymmetric protein localization(GO:0008105)	2	5.26	0.01	MPP5,SHROOM3	5.95659	1.59616e-05	0.0484361
receptor metabolic process(GO:0043112)	3	7.89	0.14	DRD3,ITGAV,ULK1	4.14123	2.09597e-05	0.0484361
MODULE: honeydew
#term	Count	%	% in genome	Genes	odds ratio log	p value	FDR-corrected p value
maintenance of protein location in cell(GO:0032507)	3	4.92	0.15	TAF3,NIN,CEP350	3.54435	0.000114099	0.0333807
viral transcription(GO:0019083)	4	6.56	0.2	RPL31,CDK9,SUPT16H,EP300	3.53422	8.48021e-06	0.0149219
viral gene expression(GO:0019080)	4	6.56	0.21	RPL31,CDK9,SUPT16H,EP300	3.486	1.02219e-05	0.0149219
potassium ion transmembrane transport(GO:0071805)	3	4.92	0.19	KCNJ16,KCNK18,AKAP6	3.32019	0.000218845	0.0475715
cellular potassium ion transport(GO:0071804)	3	4.92	0.19	KCNJ16,KCNK18,AKAP6	3.32019	0.000218845	0.0475715
negative regulation of response to external stimulus(GO:0032102)	3	4.92	0.16	ASH1L,PPARD,GJA1	3.44918	0.000150496	0.0391018
positive regulation of muscle tissue development(GO:1901863)	2	3.28	0.01	AKAP6,GJA1	5.46173	4.15185e-05	0.0220782
vitamin metabolic process(GO:0006766)	3	4.92	0.14	NMNAT3,PPARD,FPGS	3.62827	8.93476e-05	0.0287732
membrane repolarization(GO:0086009)	2	3.28	0.03	AKAP6,GJA1	4.76844	0.000157397	0.0391018
response to monosaccharide(GO:0034284)	3	4.92	0.1	COL6A2,PPARD,GJA1	3.92803	3.72247e-05	0.0220782
regulation of vasodilation(GO:0042312)	2	3.28	0.03	PPARD,GJA1	4.62864	0.000206488	0.0472476
positive regulation of multi-organism process(GO:0043902)	3	4.92	0.11	CDK9,SUPT16H,EP300	3.87739	4.31662e-05	0.0220782
action potential(GO:0001508)	3	4.92	0.19	PPARD,AKAP6,GJA1	3.29727	0.00023387	0.0495976
DNA-dependent DNA replication maintenance of fidelity(GO:0045005)	2	3.28	0.02	ALYREF,CDK9	5.39718	4.69417e-05	0.0226754
epidermal cell differentiation(GO:0009913)	3	4.92	0.13	DSG4,ATOH1,KRT84	3.71603	6.91648e-05	0.0264219
positive regulation of viral process(GO:0048524)	3	4.92	0.09	CDK9,SUPT16H,EP300	4.00148	3.00264e-05	0.0220782
multi-organism metabolic process(GO:0044033)	4	6.56	0.22	RPL31,CDK9,SUPT16H,EP300	3.45076	1.17159e-05	0.0149219
positive regulation of muscle organ development(GO:0048636)	2	3.28	0.01	AKAP6,GJA1	5.49564	3.89309e-05	0.0220782
regulation of developmental growth(GO:0048638)	3	4.92	0.13	AKAP6,GJA1,AATK	3.70463	7.15049e-05	0.0264219
response to carbohydrate(GO:0009743)	3	4.92	0.12	COL6A2,PPARD,GJA1	3.7832	5.6846e-05	0.0260145
response to hexose(GO:0009746)	3	4.92	0.1	COL6A2,PPARD,GJA1	3.95192	3.4712e-05	0.0220782
appendage development(GO:0048736)	3	4.92	0.13	GJA1,ALX1,KRT84	3.68221	7.63393e-05	0.0264219
response to glucose(GO:0009749)	3	4.92	0.09	COL6A2,PPARD,GJA1	4.00658	2.95822e-05	0.0220782
epidermis development(GO:0008544)	4	6.56	0.22	DSG4,PPARD,ATOH1,KRT84	3.44428	1.2013e-05	0.0149219
DNA-templated transcription, elongation(GO:0006354)	3	4.92	0.15	ALYREF,CDK9,SUPT16H	3.54113	0.000115172	0.0333807
negative regulation of response to wounding(GO:1903035)	3	4.92	0.08	ASH1L,PPARD,GJA1	4.14902	1.9497e-05	0.0211908
tubulin deacetylation(GO:0090042)	2	3.28	0	TADA3,EP300	6.91713	3.02654e-06	0.0131579
maintenance of location in cell(GO:0051651)	3	4.92	0.16	TAF3,NIN,CEP350	3.48193	0.000136828	0.038378
positive regulation of striated muscle tissue development(GO:0045844)	2	3.28	0.01	AKAP6,GJA1	5.49564	3.89309e-05	0.0220782
positive regulation of viral transcription(GO:0050434)	3	4.92	0.06	CDK9,SUPT16H,EP300	4.39465	9.49998e-06	0.0149219
response to pH(GO:0009268)	2	3.28	0.02	KCNK18,GJA1	5.1252	7.90075e-05	0.0264219
positive regulation of vasodilation(GO:0045909)	2	3.28	0.02	PPARD,GJA1	5.14931	7.54305e-05	0.0264219
regulation of cardiac muscle tissue growth(GO:0055021)	2	3.28	0.03	AKAP6,GJA1	4.64324	0.000200709	0.0471666
regulation of epidermis development(GO:0045682)	3	4.92	0.04	PPARD,ATOH1,KRT84	4.85441	2.48094e-06	0.0131579
positive regulation of epidermis development(GO:0045684)	2	3.28	0.02	PPARD,ATOH1	5.0127	9.8124e-05	0.030471
regulation of epidermal cell differentiation(GO:0045604)	2	3.28	0.03	ATOH1,KRT84	4.75191	0.000162527	0.0392547
limb development(GO:0060173)	3	4.92	0.13	GJA1,ALX1,KRT84	3.68221	7.63393e-05	0.0264219
regulation of membrane repolarization(GO:0060306)	2	3.28	0.02	AKAP6,GJA1	5.1252	7.90075e-05	0.0264219
maintenance of protein location(GO:0045185)	3	4.92	0.17	TAF3,NIN,CEP350	3.44043	0.000154371	0.0391018
regulation of viral transcription(GO:0046782)	3	4.92	0.1	CDK9,SUPT16H,EP300	3.96164	3.37391e-05	0.0220782
positive regulation of DNA-templated transcription, elongation(GO:0032786)	2	3.28	0.03	ALYREF,SUPT16H	4.81975	0.000142495	0.0387185
MODULE: sienna3
#term	Count	%	% in genome	Genes	odds ratio log	p value	FDR-corrected p value
negative regulation of protein serine/threonine kinase activity(GO:0071901)	4	4.04	0.13	SPRED1,DUSP1,DUSP9,LAX1	3.49029	9.56471e-06	0.0260993
negative regulation of MAPK cascade(GO:0043409)	4	4.04	0.14	SPRED1,DUSP1,DUSP9,LAX1	3.3736	1.50013e-05	0.0260993
negative regulation of MAP kinase activity(GO:0043407)	4	4.04	0.07	SPRED1,DUSP1,DUSP9,LAX1	4.06082	1.04997e-06	0.00456685
muscle cell development(GO:0055001)	4	4.04	0.14	MYLK3,RAMP2,KEL,LRRC10	3.38704	1.42441e-05	0.0260993
inactivation of MAPK activity(GO:0000188)	4	4.04	0.03	SPRED1,DUSP1,DUSP9,LAX1	4.93538	3.59278e-08	0.000312536
MODULE: saddlebrown
#term	Count	%	% in genome	Genes	odds ratio log	p value	FDR-corrected p value
negative regulation of double-strand break repair(GO:2000780)	2	1.68	0.01	TWIST1,UBR5	5.40243	4.94205e-05	0.0201531
positive regulation of leukocyte proliferation(GO:0070665)	3	2.52	0.12	NCK1,FADD,CD59	3.07452	0.000429456	0.0495846
ear development(GO:0043583)	4	3.36	0.13	TWIST1,CELSR1,TCAP,VANGL2	3.26013	2.29627e-05	0.0201531
ear morphogenesis(GO:0042471)	4	3.36	0.08	TWIST1,CELSR1,TCAP,VANGL2	3.7727	3.18524e-06	0.0138415
inner ear morphogenesis(GO:0042472)	3	2.52	0.07	CELSR1,TCAP,VANGL2	3.66123	7.89536e-05	0.0214433
hair cycle(GO:0042633)	3	2.52	0.07	CELSR1,FOXQ1,VANGL2	3.60484	9.29663e-05	0.0224436
positive regulation of lymphocyte proliferation(GO:0050671)	3	2.52	0.11	NCK1,FADD,CD59	3.11573	0.000381539	0.0473708
retinal metabolic process(GO:0042574)	2	1.68	0.01	RDH11,ALDH8A1	5.28464	6.13258e-05	0.0201531
acyl-CoA metabolic process(GO:0006637)	3	2.52	0.08	SUCLA2,ELOVL5,SLC25A1	3.48241	0.000132511	0.0280892
signal transduction in response to DNA damage(GO:0042770)	4	3.36	0.18	SENP2,TWIST1,BRCA2,MAPK14	2.94612	7.6202e-05	0.0213636
cholesterol biosynthetic process(GO:0006695)	3	2.52	0.05	SC5D,EBP,CYB5R3	3.99355	3.01302e-05	0.0201531
monocarboxylic acid biosynthetic process(GO:0072330)	4	3.36	0.22	ELOVL5,SC5D,MAPK9,ALDH8A1	2.7763	0.000144959	0.0299962
negative regulation of DNA damage response, signal transduction by p53 class mediator(GO:0043518)	2	1.68	0.01	SENP2,TWIST1	4.77376	0.000159374	0.0307355
epithelial tube formation(GO:0072175)	3	2.52	0.09	TWIST1,CELSR1,VANGL2	3.40651	0.000165033	0.0307355
iron ion transport(GO:0006826)	3	2.52	0.09	ERAL1,GTPBP10,GTPBP4	3.30499	0.000221246	0.0343366
positive regulation of T cell proliferation(GO:0042102)	3	2.52	0.09	NCK1,FADD,CD59	3.38978	0.000173206	0.0307355
phagocytosis(GO:0006909)	4	3.36	0.23	NCK1,ADORA2A,CAMK1D,TXNDC5	2.69694	0.000195439	0.0308829
activation of cysteine-type endopeptidase activity involved in apoptotic process(GO:0006919)	3	2.52	0.12	FADD,MAPK9,HIP1	3.07049	0.000434449	0.0495846
MyD88-independent toll-like receptor signaling pathway(GO:0002756)	3	2.52	0.11	FADD,MAPK9,MAPK14	3.1854	0.000312278	0.0444919
molting cycle(GO:0042303)	3	2.52	0.07	CELSR1,FOXQ1,VANGL2	3.60484	9.29663e-05	0.0224436
establishment of planar polarity of embryonic epithelium(GO:0042249)	2	1.68	0.01	CELSR1,VANGL2	5.40243	4.94205e-05	0.0201531
toll-like receptor 3 signaling pathway(GO:0034138)	3	2.52	0.11	FADD,MAPK9,MAPK14	3.14996	0.000345792	0.0469575
polysaccharide metabolic process(GO:0005976)	4	3.36	0.18	MAPK9,KHK,PPP1CA,MAPK14	2.94612	7.6202e-05	0.0213636
negative regulation of DNA metabolic process(GO:0051053)	4	3.36	0.09	TWIST1,BRCA2,GTPBP4,UBR5	3.62707	5.59043e-06	0.0161955
male meiosis I(GO:0007141)	2	1.68	0.01	MEI1,BRCA2	5.08395	8.89503e-05	0.0224436
establishment of tissue polarity(GO:0007164)	2	1.68	0.02	CELSR1,VANGL2	4.67843	0.00019097	0.0307355
regulation of establishment of planar polarity(GO:0090175)	2	1.68	0.02	CELSR1,VANGL2	4.53733	0.000249878	0.037443
planar cell polarity pathway involved in neural tube closure(GO:0090179)	2	1.68	0.01	CELSR1,VANGL2	5.40243	4.94205e-05	0.0201531
establishment of planar polarity involved in neural tube closure(GO:0090177)	2	1.68	0.01	CELSR1,VANGL2	5.46698	4.39458e-05	0.0201531
regulation of establishment of planar polarity involved in neural tube closure(GO:0090178)	2	1.68	0.01	CELSR1,VANGL2	5.3418	5.52139e-05	0.0201531
neural tube development(GO:0021915)	3	2.52	0.11	TWIST1,CELSR1,VANGL2	3.1327	0.000363383	0.0471367
TRIF-dependent toll-like receptor signaling pathway(GO:0035666)	3	2.52	0.1	FADD,MAPK9,MAPK14	3.21283	0.00028857	0.0417993
primary neural tube formation(GO:0014020)	3	2.52	0.06	TWIST1,CELSR1,VANGL2	3.72871	6.49276e-05	0.0201531
long-chain fatty-acyl-CoA biosynthetic process(GO:0035338)	2	1.68	0.02	ELOVL5,SLC25A1	4.32472	0.000375471	0.0472931
in utero embryonic development(GO:0001701)	5	4.2	0.23	SENP2,PITPNB,TWIST1,BRCA2,NCAPG2	2.94126	9.93648e-06	0.0201531
establishment of planar polarity(GO:0001736)	2	1.68	0.02	CELSR1,VANGL2	4.67843	0.00019097	0.0307355
morphogenesis of a polarized epithelium(GO:0001738)	2	1.68	0.02	CELSR1,VANGL2	4.32472	0.000375471	0.0472931
thioester metabolic process(GO:0035383)	3	2.52	0.08	SUCLA2,ELOVL5,SLC25A1	3.48241	0.000132511	0.0280892
regulation of Wnt signaling pathway(GO:0030111)	4	3.36	0.23	SENP2,UBR5,MAPK14,VANGL2	2.70314	0.000190933	0.0307355
cofactor biosynthetic process(GO:0051188)	4	3.36	0.21	MCM4,SUCLA2,ELOVL5,SLC25A1	2.8173	0.000124168	0.0276703
ferrous iron transport(GO:0015684)	3	2.52	0.02	ERAL1,GTPBP10,GTPBP4	5.09248	1.28798e-06	0.0111938
blastocyst growth(GO:0001832)	2	1.68	0.01	BRCA2,NCAPG2	5.28464	6.13258e-05	0.0201531
inner cell mass cell proliferation(GO:0001833)	2	1.68	0.01	BRCA2,NCAPG2	5.61009	3.39542e-05	0.0201531
embryonic epithelial tube formation(GO:0001838)	3	2.52	0.08	TWIST1,CELSR1,VANGL2	3.41782	0.000159725	0.0307355
embryonic organ morphogenesis(GO:0048562)	4	3.36	0.2	TWIST1,CELSR1,TCAP,VANGL2	2.8528	0.000108567	0.0248305
neural tube closure(GO:0001843)	3	2.52	0.06	TWIST1,CELSR1,VANGL2	3.76827	5.78937e-05	0.0201531
neural tube formation(GO:0001841)	3	2.52	0.07	TWIST1,CELSR1,VANGL2	3.63971	8.40336e-05	0.0221314
molting cycle process(GO:0022404)	3	2.52	0.06	CELSR1,FOXQ1,VANGL2	3.84366	4.65269e-05	0.0201531
hair cycle process(GO:0022405)	3	2.52	0.06	CELSR1,FOXQ1,VANGL2	3.84366	4.65269e-05	0.0201531
cholesterol metabolic process(GO:0008203)	3	2.52	0.11	SC5D,EBP,CYB5R3	3.14996	0.000345792	0.0469575
tube formation(GO:0035148)	3	2.52	0.1	TWIST1,CELSR1,VANGL2	3.23154	0.00027343	0.0402776
hair follicle development(GO:0001942)	3	2.52	0.06	CELSR1,FOXQ1,VANGL2	3.84366	4.65269e-05	0.0201531
cellular polysaccharide metabolic process(GO:0044264)	4	3.36	0.17	MAPK9,KHK,PPP1CA,MAPK14	3.02016	5.74929e-05	0.0201531
asymmetric protein localization(GO:0008105)	2	1.68	0.01	CELSR1,VANGL2	4.77376	0.000159374	0.0307355
skeletal muscle tissue development(GO:0007519)	4	3.36	0.13	GTF3C5,RXRG,TWIST1,MAPK14	3.30071	1.96507e-05	0.0201531
cell aging(GO:0007569)	3	2.52	0.12	TWIST1,BRCA2,MAPK14	3.09491	0.000405042	0.0487948
inner ear development(GO:0048839)	3	2.52	0.11	CELSR1,TCAP,VANGL2	3.14129	0.000354517	0.0471367
epidermis development(GO:0008544)	4	3.36	0.22	SPRR1A,CELSR1,FOXQ1,VANGL2	2.73906	0.000166805	0.0307355
cardiocyte differentiation(GO:0035051)	3	2.52	0.11	TWIST1,CAMK2D,TCAP	3.1327	0.000363383	0.0471367
defense response to virus(GO:0051607)	4	3.36	0.23	FADD,POLR3C,TARBP2,IFNA4	2.72411	0.000176456	0.0307355
negative regulation of DNA repair(GO:0045738)	2	1.68	0.01	TWIST1,UBR5	5.17927	7.45034e-05	0.0213636
Wnt signaling pathway, planar cell polarity pathway(GO:0060071)	2	1.68	0.02	CELSR1,VANGL2	4.564	0.000237473	0.0362084
fatty-acyl-CoA biosynthetic process(GO:0046949)	2	1.68	0.02	ELOVL5,SLC25A1	4.26283	0.000422888	0.0495846
positive regulation of fatty acid metabolic process(GO:0045923)	2	1.68	0.02	MAPK9,TWIST1	4.28304	0.000406775	0.0487948
sterol biosynthetic process(GO:0016126)	3	2.52	0.05	SC5D,EBP,CYB5R3	3.9065	3.87784e-05	0.0201531
positive regulation of mononuclear cell proliferation(GO:0032946)	3	2.52	0.12	NCK1,FADD,CD59	3.0908	0.000409852	0.0487948
mononuclear cell proliferation(GO:0032943)	4	3.36	0.23	NCK1,FADD,CD59,IFNA4	2.70314	0.000190933	0.0307355
negative regulation of response to DNA damage stimulus(GO:2001021)	3	2.52	0.06	SENP2,TWIST1,UBR5	3.7365	6.34785e-05	0.0201531
morphogenesis of embryonic epithelium(GO:0016331)	3	2.52	0.11	TWIST1,CELSR1,VANGL2	3.16752	0.000328759	0.0460847
lymphocyte proliferation(GO:0046651)	4	3.36	0.23	NCK1,FADD,CD59,IFNA4	2.722	0.000177867	0.0307355
tube closure(GO:0060606)	3	2.52	0.06	TWIST1,CELSR1,VANGL2	3.76023	5.92584e-05	0.0201531
dichotomous subdivision of an epithelial terminal unit(GO:0060600)	2	1.68	0	CELSR1,VANGL2	5.97783	1.78122e-05	0.0201531
lateral sprouting from an epithelium(GO:0060601)	2	1.68	0.01	CELSR1,VANGL2	4.99693	0.000104664	0.0245846
positive regulation of tumor necrosis factor production(GO:0032760)	2	1.68	0.02	FADD,TWIST1	4.24303	0.000439307	0.0495846
positive regulation of apoptotic signaling pathway(GO:2001235)	4	3.36	0.15	FADD,MAPK9,SFPQ,PPP1CA	3.13778	3.66949e-05	0.0201531
apical protein localization(GO:0045176)	2	1.68	0.01	CELSR1,VANGL2	5.53597	3.87902e-05	0.0201531
skeletal muscle organ development(GO:0060538)	4	3.36	0.14	GTF3C5,RXRG,TWIST1,MAPK14	3.23162	2.56163e-05	0.0201531
MODULE: pink4
#term	Count	%	% in genome	Genes	odds ratio log	p value	FDR-corrected p value
regulation of synaptic transmission, cholinergic(GO:0032222)	2	4.08	0	IFNG,ACHE	7.48087	1.13562e-06	0.00986853

## Sheet: Pancreas
Supplementary Table 3. Biological processes (GO terms) that were significantly enriched in the list of genes from the co-expression modules associated with olanzapine treatment. The selected GO terms related to metabolic regulation are shown in green.
MODULE: darkolivegreen4
#term	Count	%	% in genome	Genes	odds ratio log	p value	FDR-corrected p value
positive regulation of histone deacetylation(GO:0031065)	2	4.44	0.02	JDP2,TGFB1	5.65358	2.85217e-05	0.0413565
dicarboxylic acid catabolic process(GO:0043649)	2	4.44	0.01	GLUD1,GLUL	5.96111	1.59103e-05	0.027684
exit from mitosis(GO:0010458)	2	4.44	0.02	NPM2,TGFB1	5.51636	3.7098e-05	0.0444155
glutamate catabolic process(GO:0006538)	2	4.44	0	GLUD1,GLUL	7.10063	2.04456e-06	0.00889382
regulation of exit from mitosis(GO:0007096)	2	4.44	0.01	NPM2,TGFB1	5.96111	1.59103e-05	0.027684
positive regulation of protein deacetylation(GO:0090312)	2	4.44	0.02	JDP2,TGFB1	5.46634	4.08419e-05	0.0444155
chromatin remodeling(GO:0006338)	3	6.67	0.16	NPM2,ANP32E,PBRM1	3.8054	5.4882e-05	0.0477473
negative regulation of fat cell differentiation(GO:0045599)	3	6.67	0.03	JDP2,TGFB1,TRIB3	5.40409	5.0798e-07	0.00441943
regulation of fat cell differentiation(GO:0045598)	3	6.67	0.08	JDP2,TGFB1,TRIB3	4.46662	7.88315e-06	0.0228611
fat cell differentiation(GO:0045444)	3	6.67	0.15	JDP2,TGFB1,TRIB3	3.84553	4.87975e-05	0.0471709
MODULE: darkolivegreen2
#term	Count	%	% in genome	Genes	odds ratio log	p value	FDR-corrected p value
negative regulation of interleukin-8 production(GO:0032717)	2	7.14	0	BPI,ADAM17	7.38066	1.14525e-06	0.00995335
MODULE: orange
#term	Count	%	% in genome	Genes	odds ratio log	p value	FDR-corrected p value
positive regulation of peptidyl-serine phosphorylation(GO:0033138)	3	3	0.08	AGT,UCN,IFNA4	3.65789	7.99373e-05	0.0421015
regulation of peptidyl-serine phosphorylation(GO:0033135)	4	4	0.1	AGT,PLCL1,UCN,IFNA4	3.71585	3.99578e-06	0.0217366
peptidyl-serine phosphorylation(GO:0018105)	4	4	0.18	AGT,PLCL1,UCN,IFNA4	3.15615	3.45664e-05	0.0276852
regulation of steroid metabolic process(GO:0019218)	3	3	0.07	AGT,ACADL,TSPO	3.79325	5.3944e-05	0.0334992
peptidyl-serine modification(GO:0018209)	4	4	0.19	AGT,PLCL1,UCN,IFNA4	3.10585	4.1906e-05	0.0303609
fatty acid beta-oxidation using acyl-CoA dehydrogenase(GO:0033539)	2	2	0	ACADL,ETFDH	6.27548	1.02312e-05	0.0217366
positive regulation of activation of JAK2 kinase activity(GO:0010535)	2	2	0	IL23A,AGT	6.15769	1.25009e-05	0.0217366
positive regulation of activation of Janus kinase activity(GO:0010536)	2	2	0.01	IL23A,AGT	5.95701	1.77175e-05	0.0220051
regulation of activation of Janus kinase activity(GO:0010533)	2	2	0.01	IL23A,AGT	5.64684	3.08533e-05	0.0276852
regulation of activation of JAK2 kinase activity(GO:0010534)	2	2	0.01	IL23A,AGT	5.78995	2.38355e-05	0.0259032
positive regulation of cell development(GO:0010720)	4	4	0.22	DSCAM,TSPO,RNF112,HAP1	2.92877	8.23241e-05	0.0421015
positive regulation of neurogenesis(GO:0050769)	4	4	0.15	DSCAM,TSPO,RNF112,HAP1	3.33714	1.725e-05	0.0220051
drinking behavior(GO:0042756)	2	2	0	AGT,UCN	6.40901	8.18755e-06	0.0217366
regulation of calcium ion transport(GO:0051924)	4	4	0.2	AGT,TSPO,UCN,HAP1	3.0555	5.07994e-05	0.0334992
NIK/NF-kappaB signaling(GO:0038061)	3	3	0.04	AGT,ALK,TNFRSF10B	4.37584	9.92809e-06	0.0217366
regulation of synaptic transmission(GO:0050804)	4	4	0.21	AGT,PLCL1,UCN,HAP1	2.97529	6.89729e-05	0.0399767
metencephalon development(GO:0022037)	3	3	0.06	RFX4,OTX1,HAP1	3.94177	3.50284e-05	0.0276852
MODULE: darkseagreen2
#term	Count	%	% in genome	Genes	odds ratio log	p value	FDR-corrected p value
alditol metabolic process(GO:0019400)	2	6.06	0.03	GDPD1,MOGAT2	5.51839	3.71399e-05	0.0257446
mucosal immune response(GO:0002385)	2	6.06	0.02	DEFA3,DEFA1	5.61558	3.07642e-05	0.0257446
innate immune response in mucosa(GO:0002227)	2	6.06	0.02	DEFA3,DEFA1	6.04174	1.3559e-05	0.0257446
organ or tissue specific immune response(GO:0002251)	2	6.06	0.03	DEFA3,DEFA1	5.53709	3.5817e-05	0.0257446
defense response to fungus(GO:0050832)	2	6.06	0.02	DEFA3,DEFA1	5.86986	1.88409e-05	0.0257446
regulation of receptor recycling(GO:0001919)	2	6.06	0.02	LAMTOR1,NSF	5.74622	2.39017e-05	0.0257446
receptor recycling(GO:0001881)	2	6.06	0.03	LAMTOR1,NSF	5.50003	3.84866e-05	0.0257446
glycerol metabolic process(GO:0006071)	2	6.06	0.02	GDPD1,MOGAT2	5.57556	3.32428e-05	0.0257446
disruption of cells of other organism(GO:0044364)	2	6.06	0.02	DEFA3,DEFA1	5.6362	2.95606e-05	0.0257446
receptor metabolic process(GO:0043112)	3	9.09	0.14	LAMTOR1,NSF,ITGB3	4.29203	1.37609e-05	0.0257446
response to fungus(GO:0009620)	2	6.06	0.03	DEFA3,DEFA1	5.39646	4.70675e-05	0.0272866
intracellular steroid hormone receptor signaling pathway(GO:0030518)	3	9.09	0.17	DEFA3,DEFA1,FKBP4	4.08342	2.54237e-05	0.0257446
killing of cells of other organism(GO:0031640)	2	6.06	0.02	DEFA3,DEFA1	5.6362	2.95606e-05	0.0257446
antibacterial humoral response(GO:0019731)	2	6.06	0.03	DEFA3,DEFA1	5.53709	3.5817e-05	0.0257446
antimicrobial humoral response(GO:0019730)	2	6.06	0.03	DEFA3,DEFA1	5.44691	4.26699e-05	0.0265041
MODULE: lightcyan1
#term	Count	%	% in genome	Genes	odds ratio log	p value	FDR-corrected p value
response to tumor necrosis factor(GO:0034612)	3	4.48	0.15	ENDOG,SFRP1,TNFRSF14	3.44942	0.000149317	0.0282437
response to fatty acid(GO:0070542)	2	2.99	0.04	CCNB1,SFRP1	4.39668	0.000323971	0.0433673
cytokinesis(GO:0000910)	3	4.48	0.16	DAPK3,KLHL13,BIRC5	3.39901	0.000172852	0.0300797
negative regulation of protein kinase activity(GO:0006469)	3	4.48	0.21	SFRP1,ZFYVE28,DUSP2	3.1263	0.00038046	0.0466252
keratinocyte proliferation(GO:0043616)	2	2.99	0.03	SRSF6,EREG	4.59181	0.000221723	0.0357262
negative regulation of epithelial cell proliferation(GO:0050680)	3	4.48	0.1	SFRP1,EREG,IFT74	3.87824	4.27852e-05	0.0155114
regulation of epithelial cell proliferation(GO:0050678)	4	5.97	0.24	SRSF6,SFRP1,EREG,IFT74	3.28195	2.2188e-05	0.010708
negative regulation of epithelial to mesenchymal transition(GO:0010719)	2	2.99	0.02	DACT3,SFRP1	4.95963	0.000108856	0.0268164
regulation of peptidyl-tyrosine phosphorylation(GO:0050730)	4	5.97	0.2	SFRP1,EREG,ZFYVE28,TNFRSF14	3.43678	1.22076e-05	0.0086689
negative regulation of peptidyl-tyrosine phosphorylation(GO:0050732)	2	2.99	0.04	SFRP1,ZFYVE28	4.28875	0.000399718	0.0483048
cognition(GO:0050890)	3	4.48	0.19	SCT,SRF,FZD9	3.18412	0.00032201	0.0433673
regulation of chromosome segregation(GO:0051983)	2	2.99	0.04	CCNB1,NSMCE2	4.43541	0.00030046	0.0421662
negative regulation of cell morphogenesis involved in differentiation(GO:0010771)	2	2.99	0.04	DACT3,SFRP1	4.43541	0.00030046	0.0421662
regulation of fibroblast proliferation(GO:0048145)	3	4.48	0.07	CCNB1,SFRP1,EREG	4.25956	1.40333e-05	0.0086689
positive regulation of fibroblast proliferation(GO:0048146)	2	2.99	0.04	CCNB1,EREG	4.33529	0.000365089	0.0460382
fibroblast proliferation(GO:0048144)	3	4.48	0.07	CCNB1,SFRP1,EREG	4.23804	1.49447e-05	0.0086689
adherens junction organization(GO:0034332)	3	4.48	0.14	SFRP1,DAPK3,CADM2	3.53362	0.000116891	0.0268164
regulation of smooth muscle contraction(GO:0006940)	2	2.99	0.03	DAPK3,SRF	4.50349	0.000263213	0.0408967
regulation of chromosome organization(GO:0033044)	3	4.48	0.17	CCNB1,NSMCE2,PAX5	3.29409	0.000234301	0.0370664
cellular response to fatty acid(GO:0071398)	2	2.99	0.02	CCNB1,SFRP1	4.85424	0.000133388	0.0274063
male meiosis(GO:0007140)	2	2.99	0.03	SPO11,TEX11	4.67187	0.00018983	0.0311643
meiotic nuclear division(GO:0007126)	3	4.48	0.15	EREG,SPO11,TEX11	3.43022	0.000157881	0.028294
regulation of epidermal growth factor-activated receptor activity(GO:0007176)	2	2.99	0.02	EREG,ZFYVE28	4.89508	0.000123279	0.0268164
hippocampus development(GO:0021766)	2	2.99	0.04	SCT,SRF	4.44866	0.000292817	0.0421662
regulation of smooth muscle cell differentiation(GO:0051150)	2	2.99	0.01	EREG,SRF	5.47054	4.10369e-05	0.0155114
striated muscle cell differentiation(GO:0051146)	3	4.48	0.2	DNER,CCNB1,SRF	3.16691	0.000338411	0.0446139
smooth muscle cell differentiation(GO:0051145)	2	2.99	0.04	EREG,SRF	4.32345	0.000373601	0.0464387
oocyte maturation(GO:0001556)	2	2.99	0.01	CCNB1,EREG	5.54751	3.54924e-05	0.0140373
regulation of canonical Wnt signaling pathway(GO:0060828)	3	4.48	0.16	DACT3,SFRP1,DAPK3	3.36875	0.000188716	0.0311643
ovarian follicle development(GO:0001541)	2	2.99	0.03	EREG,SPO11	4.4895	0.000270468	0.0412868
regulation of mitotic nuclear division(GO:0007088)	4	5.97	0.15	DAPK3,NSMCE2,EREG,BIRC5	3.72733	3.95729e-06	0.00491891
chromosome segregation(GO:0007059)	5	7.46	0.23	CCNB1,NSMCE2,TOP1,BIRC5,TEX11	3.57081	5.26332e-07	0.0011449
regulation of retinoic acid receptor signaling pathway(GO:0048385)	2	2.99	0.03	PRAMEF12,PRAMEF8	4.77726	0.000154787	0.028294
negative regulation of retinoic acid receptor signaling pathway(GO:0048387)	2	2.99	0.02	PRAMEF12,PRAMEF8	5.0051	9.97334e-05	0.0268164
female gonad development(GO:0008585)	3	4.48	0.06	SFRP1,EREG,SPO11	4.39941	9.32492e-06	0.00811362
keratinocyte differentiation(GO:0030216)	3	4.48	0.09	SRSF6,EREG,IFT74	3.99366	3.05358e-05	0.012652
in utero embryonic development(GO:0001701)	4	5.97	0.23	ENDOG,CCNB1,SRF,FBXW8	3.31273	1.97066e-05	0.0100863
establishment of chromosome localization(GO:0051303)	2	2.99	0.02	CCNB1,BIRC5	4.91613	0.000118373	0.0268164
meiotic cell cycle(GO:0051321)	3	4.48	0.19	EREG,SPO11,TEX11	3.21689	0.000292929	0.0421662
epidermal cell differentiation(GO:0009913)	3	4.48	0.13	SRSF6,EREG,IFT74	3.6217	9.04468e-05	0.0268164
oocyte differentiation(GO:0009994)	2	2.99	0.03	CCNB1,EREG	4.68869	0.000183745	0.0311643
oocyte development(GO:0048599)	2	2.99	0.02	CCNB1,EREG	4.83444	0.000138591	0.0274063
regulation of developmental growth(GO:0048638)	3	4.48	0.13	CCNB1,SFRP1,SRF	3.6027	9.55944e-05	0.0268164
learning or memory(GO:0007611)	3	4.48	0.15	SCT,SRF,FZD9	3.42705	0.000159339	0.028294
cellular process involved in reproduction in multicellular organism(GO:0022412)	4	5.97	0.18	CCNB1,SFRP1,EREG,SPO11	3.56218	7.51253e-06	0.00726295
skeletal muscle tissue development(GO:0007519)	3	4.48	0.13	DNER,ASB2,PAX5	3.59147	9.87727e-05	0.0268164
sex differentiation(GO:0007548)	5	7.46	0.19	SFRP1,EREG,SPO11,FZD9,TEX11	3.76203	2.08239e-07	0.000603961
response to toxic substance(GO:0009636)	3	4.48	0.13	ENDOG,CCNB1,SRF	3.61787	9.14614e-05	0.0268164
regulation of nuclear division(GO:0051783)	4	5.97	0.17	DAPK3,NSMCE2,EREG,BIRC5	3.62559	5.87477e-06	0.00638955
germ cell development(GO:0007281)	3	4.48	0.14	CCNB1,EREG,SPO11	3.5162	0.000122966	0.0268164
female gamete generation(GO:0007292)	3	4.48	0.08	CCNB1,EREG,SPO11	4.06271	2.49538e-05	0.0108562
gonad development(GO:0008406)	5	7.46	0.14	SFRP1,EREG,SPO11,FZD9,TEX11	4.03153	5.61448e-08	0.000269193
positive regulation of cell cycle(GO:0045787)	4	5.97	0.13	CCNB1,NSMCE2,EREG,BIRC5	3.89863	2.0323e-06	0.00353661
canonical Wnt signaling pathway(GO:0060070)	4	5.97	0.21	DACT3,SFRP1,DAPK3,FZD9	3.39295	1.44605e-05	0.0086689
positive regulation of mitotic nuclear division(GO:0045840)	2	2.99	0.04	NSMCE2,EREG	4.42233	0.0003082	0.0425659
mRNA transcription(GO:0009299)	2	2.99	0.02	EREG,SRF	5.02864	9.53206e-05	0.0268164
positive regulation of mitotic cell cycle(GO:0045931)	2	2.99	0.04	CCNB1,BIRC5	4.34727	0.000356672	0.0460382
striated muscle cell development(GO:0055002)	3	4.48	0.13	DNER,CCNB1,SRF	3.55134	0.000111015	0.0268164
muscle cell development(GO:0055001)	3	4.48	0.14	DNER,CCNB1,SRF	3.4856	0.000134413	0.0274063
trabecula morphogenesis(GO:0061383)	2	2.99	0.04	SFRP1,SRF	4.44866	0.000292817	0.0421662
hematopoietic stem cell differentiation(GO:0060218)	2	2.99	0.01	SFRP1,SRF	5.77068	2.33825e-05	0.010708
chromosome localization(GO:0050000)	2	2.99	0.02	CCNB1,BIRC5	4.83444	0.000138591	0.0274063
development of primary female sexual characteristics(GO:0046545)	3	4.48	0.06	SFRP1,EREG,SPO11	4.3666	1.02631e-05	0.00811814
trabecula formation(GO:0060343)	2	2.99	0.02	SFRP1,SRF	5.18282	7.09238e-05	0.0246843
development of primary sexual characteristics(GO:0045137)	5	7.46	0.15	SFRP1,EREG,SPO11,FZD9,TEX11	4.01156	6.18764e-08	0.000269193
female sex differentiation(GO:0046660)	3	4.48	0.07	SFRP1,EREG,SPO11	4.17612	1.79107e-05	0.00974007
placenta blood vessel development(GO:0060674)	2	2.99	0.02	ITGB8,FBXW8	5.15541	7.4742e-05	0.0250127
positive regulation of apoptotic signaling pathway(GO:2001235)	4	5.97	0.15	CRADD,SFRP1,DAPK3,TPD52L1	3.76259	3.45048e-06	0.00491891
cellular response to nutrient(GO:0031670)	2	2.99	0.02	SFRP1,SRF	4.81501	0.000143891	0.0278221
skeletal muscle organ development(GO:0060538)	3	4.48	0.14	DNER,ASB2,PAX5	3.52313	0.000120512	0.0268164
skeletal muscle cell differentiation(GO:0035914)	2	2.99	0.04	ASB2,PAX5	4.33529	0.000365089	0.0460382
developmental growth involved in morphogenesis(GO:0060560)	3	4.48	0.13	COMP,SFRP1,SRF	3.55134	0.000111015	0.0268164

## Sheet: Adipose tissue
Supplementary Table 3. Biological processes (GO terms) that were significantly enriched in the list of genes from the co-expression modules associated with olanzapine treatment. The selected GO terms related to metabolic regulation are shown in green.
MODULE: darkorange2
#term	Count	%	% in genome	Genes	odds ratio log	p value	FDR-corrected p value
regionalization(GO:0003002)	4	11.11	0.24	HOXB9,SFRP2,TBR1,TDRD5	3.96162	1.79352e-06	0.0155929
MODULE: lightyellow
#term	Count	%	% in genome	Genes	odds ratio log	p value	FDR-corrected p value
response to progesterone(GO:0032570)	2	1.48	0.02	DSG1,TGFB2	4.24089	0.000443134	0.0283215
response to lipopolysaccharide(GO:0032496)	4	2.96	0.19	EDN1,MRC1,NOS3,CYP1A2	2.75271	0.000157395	0.014554
pyridine nucleotide biosynthetic process(GO:0019363)	2	1.48	0.03	QPRT,NADSYN1	3.88858	0.000872225	0.0433222
nicotinamide nucleotide biosynthetic process(GO:0019359)	2	1.48	0.03	QPRT,NADSYN1	3.90433	0.000846154	0.0425971
cardiac ventricle development(GO:0003231)	3	2.22	0.08	CCM2L,FOXF1,HES1	3.28945	0.000230934	0.018108
regulation of organ morphogenesis(GO:2000027)	4	2.96	0.14	EDN1,DVL1,NKD1,HES1	3.0987	4.23633e-05	0.00654679
cardiac chamber morphogenesis(GO:0003206)	3	2.22	0.09	CCM2L,FOXF1,HES1	3.23954	0.000266626	0.0201523
cardiac chamber development(GO:0003205)	3	2.22	0.11	CCM2L,FOXF1,HES1	3.01725	0.000504659	0.0313321
cardioblast differentiation(GO:0010002)	2	1.48	0.03	TGFB2,PRICKLE1	4.09628	0.000584866	0.0341185
glial cell differentiation(GO:0010001)	4	2.96	0.12	MYRF,MYOC,TAL1,HES1	3.25363	2.34225e-05	0.00442583
regulation of cell adhesion mediated by integrin(GO:0033628)	2	1.48	0.03	TGFB2,PTK2	3.92034	0.000820467	0.0424494
negative regulation of kinase activity(GO:0033673)	5	3.7	0.22	DVL1,AJUBA,MVP,DUSP5,TRIB3	2.87102	1.37093e-05	0.00354158
regulation of vasculature development(GO:1901342)	4	2.96	0.21	HYAL1,CMA1,NOS3,FOXO4	2.69488	0.000195627	0.0169841
regulation of systemic arterial blood pressure by endothelin(GO:0003100)	2	1.48	0	EDN1,NOS3	5.8505	2.28943e-05	0.00442216
heart process(GO:0003015)	4	2.96	0.17	EDN1,NOS3,TGFB2,SEMA3A	2.87102	0.000100684	0.0106725
heart morphogenesis(GO:0003007)	5	3.7	0.17	CCM2L,TGFB2,FOXF1,HES1,PTK2	3.09072	4.83499e-06	0.00210129
regulation of systemic arterial blood pressure mediated by a chemical signal(GO:0003044)	3	2.22	0.04	EDN1,CMA1,NOS3	4.1037	2.19597e-05	0.00442216
regulation of wound healing(GO:0061041)	3	2.22	0.12	EDN1,NOS3,TEC	2.97899	0.000563027	0.0337755
regulation of systemic arterial blood pressure(GO:0003073)	3	2.22	0.07	EDN1,CMA1,NOS3	3.51847	0.000119259	0.0124892
somite development(GO:0061053)	3	2.22	0.05	NKD1,PAX3,FOXF1	3.77813	5.62836e-05	0.00755092
negative regulation of stem cell differentiation(GO:2000737)	2	1.48	0.01	PRICKLE1,HES1	5.40864	4.98449e-05	0.00710249
regulation of stem cell differentiation(GO:2000736)	4	2.96	0.11	TGFB2,TAL1,PRICKLE1,HES1	3.34334	1.66027e-05	0.00367005
regulation of hemostasis(GO:1900046)	3	2.22	0.08	EDN1,NOS3,TEC	3.33007	0.000205426	0.0171688
response to ketone(GO:1901654)	3	2.22	0.07	EDN1,DSG1,TGFB2	3.44942	0.00014558	0.0142178
regulation of embryonic development(GO:0045995)	4	2.96	0.09	DVL1,NKD1,PAX3,HES1	3.57907	6.70499e-06	0.00233119
skin morphogenesis(GO:0043589)	2	1.48	0.03	CDSN,TGFB2	4.00444	0.00069782	0.0388811
reactive oxygen species metabolic process(GO:0072593)	4	2.96	0.16	EDN1,MMP3,MAP3K7,CYP1A2	2.9676	6.97984e-05	0.00879258
ear development(GO:0043583)	3	2.22	0.13	EDN1,DVL1,HES1	2.83543	0.000847824	0.0425971
negative regulation of protein kinase activity(GO:0006469)	4	2.96	0.21	DVL1,MVP,DUSP5,TRIB3	2.69255	0.000197353	0.0169841
multi-multicellular organism process(GO:0044706)	4	2.96	0.16	EDN1,DSG1,VMP1,PRL	2.93734	7.83004e-05	0.0090411
protein targeting to nucleus(GO:0044744)	4	2.96	0.23	MXI1,TGFB2,PRICKLE1,HES1	2.57373	0.000307863	0.0217557
regulation of somitogenesis(GO:0014807)	2	1.48	0.01	NKD1,PAX3	5.5628	3.78313e-05	0.00608943
regulation of platelet activation(GO:0010543)	2	1.48	0.03	NOS3,TEC	3.9366	0.000795165	0.0418883
regulation of protein binding(GO:0043393)	3	2.22	0.13	DVL1,CCM2L,TRIB3	2.87601	0.000755359	0.04078
negative regulation of cell development(GO:0010721)	3	2.22	0.12	SEMA3A,HES1,PTK2	2.95427	0.000604236	0.0350135
protein import into nucleus(GO:0006606)	4	2.96	0.23	MXI1,TGFB2,PRICKLE1,HES1	2.57373	0.000307863	0.0217557
Fc-epsilon receptor signaling pathway(GO:0038095)	5	3.7	0.23	BTC,TEC,MAP3K7,FOXO4,TRIB3	2.79421	1.96909e-05	0.00411462
negative regulation of neurogenesis(GO:0050768)	3	2.22	0.08	SEMA3A,HES1,PTK2	3.41018	0.000163046	0.0147624
regulation of cardioblast differentiation(GO:0051890)	2	1.48	0.01	TGFB2,PRICKLE1	5.15731	7.87867e-05	0.0090411
regulation of protein kinase B signaling(GO:0051896)	3	2.22	0.1	MMP3,MYOC,PTK2	3.10791	0.000389202	0.0256284
negative T cell selection(GO:0043383)	2	1.48	0.01	ZAP70,THEMIS	5.5628	3.78313e-05	0.00608943
positive T cell selection(GO:0043368)	2	1.48	0.02	ZAP70,THEMIS	4.58188	0.000231246	0.018108
epithelial cell migration(GO:0010631)	6	4.44	0.19	HYAL1,EDN1,NOS3,TGFB2,SEMA3A,PTK2	3.20377	2.87758e-07	0.000250119
positive regulation of epithelial cell migration(GO:0010634)	3	2.22	0.08	HYAL1,EDN1,TGFB2	3.33007	0.000205426	0.0171688
regulation of epithelial cell migration(GO:0010632)	5	3.7	0.14	HYAL1,EDN1,TGFB2,SEMA3A,PTK2	3.31215	1.67859e-06	0.000868372
water-soluble vitamin metabolic process(GO:0006767)	3	2.22	0.1	QPRT,MOCS1,NADSYN1	3.15651	0.000338516	0.0233522
vitamin metabolic process(GO:0006766)	3	2.22	0.14	QPRT,MOCS1,NADSYN1	2.80692	0.000919388	0.0451487
steroid catabolic process(GO:0006706)	2	1.48	0.02	SULT2A1,CYP1A2	4.3587	0.000353701	0.0238323
endocrine process(GO:0050886)	3	2.22	0.06	EDN1,CMA1,NOS3	3.65617	8.00926e-05	0.0090411
regulation of cell-substrate adhesion(GO:0010810)	4	2.96	0.15	MYOC,COL8A1,FOXF1,PTK2	3.04088	5.28144e-05	0.00740424
positive regulation of cell-substrate adhesion(GO:0010811)	3	2.22	0.08	MYOC,COL8A1,FOXF1	3.31246	0.000216121	0.0175563
protein kinase B signaling(GO:0043491)	3	2.22	0.12	MMP3,MYOC,PTK2	2.94616	0.000618389	0.0355962
response to molecule of bacterial origin(GO:0002237)	4	2.96	0.21	EDN1,MRC1,NOS3,CYP1A2	2.67174	0.000213378	0.017497
muscle adaptation(GO:0043500)	3	2.22	0.06	EDN1,MYOC,NOS3	3.70663	6.9216e-05	0.00879258
hematopoietic progenitor cell differentiation(GO:0002244)	4	2.96	0.11	DOCK1,TAL1,SERPINB12,HES1	3.35684	1.57641e-05	0.00367005
regulation of calcium-mediated signaling(GO:0050848)	3	2.22	0.04	ZAP70,SLA2,GPR143	4.09095	2.27828e-05	0.00442216
antigen receptor-mediated signaling pathway(GO:0050851)	5	3.7	0.18	ZAP70,SLA2,TEC,MAP3K7,THEMIS	3.04224	6.08967e-06	0.00221289
negative regulation of cell activation(GO:0050866)	3	2.22	0.12	NOS3,SLA2,FOXF1	2.91047	0.00068469	0.038645
non-canonical Wnt signaling pathway via JNK cascade(GO:0038031)	2	1.48	0	MYOC,NKD1	6.43831	8.75637e-06	0.00291035
non-canonical Wnt signaling pathway via MAPK cascade(GO:0038030)	2	1.48	0	MYOC,NKD1	6.25598	1.16702e-05	0.00337293
regulation of coagulation(GO:0050818)	3	2.22	0.09	EDN1,NOS3,TEC	3.27814	0.00023858	0.0185155
epithelial tube formation(GO:0072175)	4	2.96	0.08	DVL1,PAX3,MAP3K7,PRICKLE1	3.60775	6.00359e-06	0.00221289
single-organism nuclear import(GO:1902593)	4	2.96	0.23	MXI1,TGFB2,PRICKLE1,HES1	2.57373	0.000307863	0.0217557
gliogenesis(GO:0042063)	5	3.7	0.14	MYRF,MYOC,TGFB2,TAL1,HES1	3.32253	1.59716e-06	0.000868372
adherens junction organization(GO:0034332)	3	2.22	0.14	MYOC,AJUBA,PTK2	2.81044	0.000910241	0.0449535
adherens junction assembly(GO:0034333)	3	2.22	0.08	MYOC,AJUBA,PTK2	3.3183	0.000212517	0.017497
inositol lipid-mediated signaling(GO:0048017)	8	5.93	0.23	EDN1,MYOC,TGFB2,GPR143,BTC,FOXO4,PTK2,TRIB3	3.28756	1.67508e-09	7.2799e-06
phosphatidylinositol-mediated signaling(GO:0048015)	8	5.93	0.23	EDN1,MYOC,TGFB2,GPR143,BTC,FOXO4,PTK2,TRIB3	3.28756	1.67508e-09	7.2799e-06
focal adhesion assembly(GO:0048041)	3	2.22	0.07	MYOC,AJUBA,PTK2	3.42961	0.000154152	0.014554
non-canonical Wnt signaling pathway(GO:0035567)	3	2.22	0.02	MYOC,DVL1,NKD1	4.54852	6.11014e-06	0.00221289
regulation of proteolysis involved in cellular protein catabolic process(GO:1903050)	3	2.22	0.14	DVL1,PRICKLE1,PTK2	2.769	0.00102388	0.0491687
regulation of binding(GO:0051098)	5	3.7	0.22	HABP4,DVL1,CCM2L,HES1,TRIB3	2.8688	1.38534e-05	0.00354158
forebrain neuron differentiation(GO:0021879)	3	2.22	0.04	SALL3,SEMA3A,HES1	3.99445	3.01081e-05	0.00513137
forebrain generation of neurons(GO:0021872)	3	2.22	0.05	SALL3,SEMA3A,HES1	3.75977	5.93536e-05	0.0078167
negative regulation of cell adhesion(GO:0007162)	3	2.22	0.14	MYOC,CCM2L,PTK2	2.78262	0.000985055	0.0475672
establishment or maintenance of cell polarity(GO:0007163)	3	2.22	0.14	CLASP1,FOXF1,PTK2	2.80341	0.000928594	0.0453446
smoothened signaling pathway(GO:0007224)	4	2.96	0.11	SALL3,FOXF1,HES1,TCTN2	3.35232	1.604e-05	0.00367005
preganglionic parasympathetic fiber development(GO:0021783)	2	1.48	0.01	SEMA3A,HES1	4.91216	0.000124136	0.0125463
olfactory bulb development(GO:0021772)	2	1.48	0.02	SALL3,SEMA3A	4.3099	0.000388288	0.0256284
cochlea development(GO:0090102)	2	1.48	0.02	DVL1,HES1	4.26337	0.000424457	0.0273288
regulation of smooth muscle cell differentiation(GO:0051150)	2	1.48	0.01	FOXF1,FOXO4	4.78955	0.000156211	0.014554
negative regulation of muscle cell differentiation(GO:0051148)	2	1.48	0.03	PRICKLE1,FOXO4	3.96995	0.000745719	0.0405112
regulation of muscle cell differentiation(GO:0051147)	4	2.96	0.12	EDN1,PRICKLE1,FOXF1,FOXO4	3.21358	2.73063e-05	0.00484381
smooth muscle cell differentiation(GO:0051145)	3	2.22	0.04	FOXF1,FOXO4,HES1	4.04154	2.62779e-05	0.00475849
epithelium migration(GO:0090132)	6	4.44	0.19	HYAL1,EDN1,NOS3,TGFB2,SEMA3A,PTK2	3.20377	2.87758e-07	0.000250119
tissue migration(GO:0090130)	7	5.19	0.19	HYAL1,EDN1,NOS3,TGFB2,SEMA3A,FOXF1,PTK2	3.35553	1.08569e-08	2.3592e-05
negative regulation of binding(GO:0051100)	3	2.22	0.09	HABP4,DVL1,CCM2L	3.20236	0.000296719	0.0217557
regulation of establishment of planar polarity(GO:0090175)	2	1.48	0.02	DVL1,NKD1	4.43667	0.000304793	0.0217557
positive regulation of cell growth(GO:0030307)	3	2.22	0.12	HYAL1,TGFB2,RPS6KA1	2.97482	0.000569766	0.0339206
T cell selection(GO:0045058)	2	1.48	0.02	ZAP70,THEMIS	4.15571	0.000521772	0.0319383
neural tube development(GO:0021915)	5	3.7	0.11	DVL1,PAX3,MAP3K7,PRICKLE1,HES1	3.56083	5.08471e-07	0.000368302
lung development(GO:0030324)	4	2.96	0.14	NOS3,FOXF1,HES1,CYP1A2	3.1128	4.01427e-05	0.006344
respiratory tube development(GO:0030323)	4	2.96	0.14	NOS3,FOXF1,HES1,CYP1A2	3.0952	4.29322e-05	0.00654679
olfactory lobe development(GO:0021988)	2	1.48	0.02	SALL3,SEMA3A	4.26337	0.000424457	0.0273288
cell-substrate adherens junction assembly(GO:0007045)	3	2.22	0.07	MYOC,AJUBA,PTK2	3.42961	0.000154152	0.014554
cell-substrate junction assembly(GO:0007044)	3	2.22	0.09	MYOC,AJUBA,PTK2	3.17663	0.000319501	0.022396
central nervous system neuron development(GO:0021954)	3	2.22	0.06	SALL3,SEMA3A,PTK2	3.68953	7.27266e-05	0.00903057
central nervous system neuron differentiation(GO:0021953)	6	4.44	0.11	SALL3,TAL1,SEMA3A,PAX3,HES1,PTK2	3.7035	1.61839e-08	2.81342e-05
forebrain neuron development(GO:0021884)	2	1.48	0.03	SALL3,SEMA3A	4.09628	0.000584866	0.0341185
mesodermal cell differentiation(GO:0048333)	2	1.48	0.03	TAL1,FOXF1	3.95314	0.000770249	0.0408232
neural crest cell development(GO:0014032)	4	2.96	0.04	EDN1,SEMA3A,PAX3,HES1	4.34895	3.45294e-07	0.000272845
neural crest cell differentiation(GO:0014033)	4	2.96	0.05	EDN1,SEMA3A,PAX3,HES1	4.18089	6.58901e-07	0.000440551
mesenchymal cell development(GO:0014031)	6	4.44	0.13	EDN1,S100A4,TGFB2,SEMA3A,PAX3,HES1	3.60731	2.8213e-08	3.73522e-05
primary neural tube formation(GO:0014020)	3	2.22	0.06	DVL1,PAX3,PRICKLE1	3.6399	8.39514e-05	0.0093552
positive regulation of phosphatidylinositol 3-kinase signaling(GO:0014068)	3	2.22	0.06	MYOC,TGFB2,PTK2	3.60814	9.20289e-05	0.00999894
regulation of phosphatidylinositol 3-kinase signaling(GO:0014066)	3	2.22	0.07	MYOC,TGFB2,PTK2	3.41661	0.000160045	0.0146433
phosphatidylinositol 3-kinase signaling(GO:0014065)	4	2.96	0.1	EDN1,MYOC,TGFB2,PTK2	3.44683	1.1155e-05	0.00334342
formation of primary germ layer(GO:0001704)	4	2.96	0.1	COL8A1,TAL1,FOXF1,DUSP5	3.40319	1.31925e-05	0.00354158
cranial nerve development(GO:0021545)	2	1.48	0.03	SEMA3A,HES1	3.95314	0.000770249	0.0408232
in utero embryonic development(GO:0001701)	4	2.96	0.23	EDN1,NOS3,FOXF1,HES1	2.57789	0.000303124	0.0217557
nitric oxide metabolic process(GO:0046209)	3	2.22	0.08	EDN1,NOS3,ZDHHC21	3.28945	0.000230934	0.018108
cell maturation(GO:0048469)	3	2.22	0.11	MYOC,TAL1,HES1	3.0436	0.000467993	0.0294768
spinal cord association neuron differentiation(GO:0021527)	2	1.48	0.01	TAL1,PAX3	5.33965	5.64668e-05	0.00755092
somitogenesis(GO:0001756)	3	2.22	0.04	NKD1,PAX3,FOXF1	4.04154	2.62779e-05	0.00475849
neural crest cell migration(GO:0001755)	2	1.48	0.03	SEMA3A,PAX3	3.96995	0.000745719	0.0405112
parasympathetic nervous system development(GO:0048486)	2	1.48	0.02	SEMA3A,HES1	4.58188	0.000231246	0.018108
morphogenesis of a polarized epithelium(GO:0001738)	2	1.48	0.02	DVL1,FOXF1	4.21891	0.000462204	0.0293246
regulation of oxidoreductase activity(GO:0051341)	3	2.22	0.1	EDN1,NOS3,ZDHHC21	3.14168	0.000353245	0.0238323
regulation of blood coagulation(GO:0030193)	3	2.22	0.08	EDN1,NOS3,TEC	3.33007	0.000205426	0.0171688
developmental maturation(GO:0021700)	4	2.96	0.18	MYOC,TGFB2,TAL1,HES1	2.81935	0.00012241	0.0125463
anterior/posterior pattern specification(GO:0009952)	4	2.96	0.13	NKD1,PAX3,FOXF1,HES1	3.15265	3.44747e-05	0.00576258
embryonic epithelial tube formation(GO:0001838)	4	2.96	0.08	DVL1,PAX3,MAP3K7,PRICKLE1	3.61945	5.7388e-06	0.00221289
digestive tract development(GO:0048565)	3	2.22	0.1	TGFB2,FOXF1,HES1	3.15154	0.000343381	0.0235013
embryonic organ morphogenesis(GO:0048562)	5	3.7	0.2	HYAL1,EDN1,DVL1,FOXF1,HES1	2.95902	9.04042e-06	0.00291035
neural tube closure(GO:0001843)	3	2.22	0.06	DVL1,PAX3,PRICKLE1	3.68109	7.45247e-05	0.0090411
neural tube formation(GO:0001841)	4	2.96	0.06	DVL1,PAX3,MAP3K7,PRICKLE1	3.85014	2.35772e-06	0.00113852
establishment of cell polarity(GO:0030010)	3	2.22	0.08	CLASP1,FOXF1,PTK2	3.37241	0.000181818	0.0161261
neuron fate commitment(GO:0048663)	3	2.22	0.04	TGFB2,PAX3,HES1	3.99445	3.01081e-05	0.00513137
mammary gland development(GO:0030879)	3	2.22	0.13	PRL,PAX3,FOXF1	2.89118	0.000723404	0.0400499
tube formation(GO:0035148)	4	2.96	0.1	DVL1,PAX3,MAP3K7,PRICKLE1	3.4272	1.20295e-05	0.00337293
regulation of blood pressure(GO:0008217)	3	2.22	0.13	EDN1,CMA1,NOS3	2.83182	0.000856569	0.0427891
regulation of systemic arterial blood pressure by hormone(GO:0001990)	3	2.22	0.03	EDN1,CMA1,NOS3	4.38296	9.82239e-06	0.00304915
blood vessel remodeling(GO:0001974)	2	1.48	0.03	NOS3,TGFB2	4.00444	0.00069782	0.0388811
dorsal spinal cord development(GO:0021516)	2	1.48	0.01	TAL1,PAX3	4.82877	0.000145115	0.0142178
cell differentiation in spinal cord(GO:0021515)	2	1.48	0.03	TAL1,PAX3	3.92034	0.000820467	0.0424494
mesenchymal cell differentiation(GO:0048762)	6	4.44	0.14	EDN1,S100A4,TGFB2,SEMA3A,PAX3,HES1	3.48176	5.82205e-08	6.32566e-05
cardiac muscle tissue development(GO:0048738)	4	2.96	0.14	MYH11,CCM2L,TGFB2,PRICKLE1	3.08825	4.40867e-05	0.00660693
segmentation(GO:0035282)	4	2.96	0.06	NKD1,SEMA3A,PAX3,FOXF1	3.93519	1.69838e-06	0.000868372
exocrine system development(GO:0035272)	2	1.48	0.03	TGFB2,SEMA3A	3.82793	0.000980349	0.0475672
organ growth(GO:0035265)	3	2.22	0.08	CCM2L,TGFB2,PTK2	3.36013	0.000188373	0.0165387
receptor clustering(GO:0043113)	2	1.48	0.03	GRIK5,DVL1	3.95314	0.000770249	0.0408232
female pregnancy(GO:0007565)	3	2.22	0.13	DSG1,VMP1,PRL	2.83543	0.000847824	0.0425971
stem cell development(GO:0048864)	7	5.19	0.22	EDN1,S100A4,TGFB2,TAL1,SEMA3A,PAX3,HES1	3.20323	3.00811e-08	3.73522e-05
gastrulation(GO:0007369)	4	2.96	0.15	COL8A1,TAL1,FOXF1,DUSP5	3.03429	5.41568e-05	0.00747192
epidermis development(GO:0008544)	4	2.96	0.22	CDSN,ZDHHC21,TGFB2,HES1	2.61828	0.000260675	0.0198753
gland morphogenesis(GO:0022612)	3	2.22	0.08	TGFB2,SEMA3A,PAX3	3.39111	0.000172266	0.0154364
salivary gland development(GO:0007431)	2	1.48	0.03	TGFB2,SEMA3A	4.05853	0.00062888	0.035962
salivary gland morphogenesis(GO:0007435)	2	1.48	0.02	TGFB2,SEMA3A	4.1157	0.000563443	0.0337755
positive regulation of cell division(GO:0051781)	3	2.22	0.1	TGFB2,BTC,TAL1	3.15651	0.000338516	0.0233522
integrin-mediated signaling pathway(GO:0007229)	3	2.22	0.13	DOCK1,TEC,PTK2	2.88356	0.000739272	0.0405112
neurotransmitter secretion(GO:0007269)	3	2.22	0.11	GRIK5,DVL1,SNPH	3.02596	0.00049224	0.0307809
cardiocyte differentiation(GO:0035051)	4	2.96	0.11	MYH11,TGFB2,PRICKLE1,HES1	3.33889	1.68893e-05	0.00367005
establishment of organelle localization(GO:0051656)	5	3.7	0.24	CLASP1,GRIK5,SNPH,GPR143,PTK2	2.79216	1.9882e-05	0.00411462
NAD biosynthetic process(GO:0009435)	2	1.48	0.02	QPRT,NADSYN1	4.1157	0.000563443	0.0337755
positive regulation of protein catabolic process(GO:0045732)	3	2.22	0.11	DVL1,NKD1,PRICKLE1	3.01293	0.000510943	0.0314973
positive regulation of cell cycle(GO:0045787)	5	3.7	0.13	EDN1,TGFB2,BTC,TAL1,HES1	3.38715	1.17153e-06	0.000727351
positive regulation of cell adhesion(GO:0045785)	5	3.7	0.16	HYAL1,MYOC,TGFB2,COL8A1,FOXF1	3.15924	3.48759e-06	0.00159548
regulation of angiogenesis(GO:0045765)	4	2.96	0.19	HYAL1,CMA1,NOS3,FOXO4	2.76018	0.00015303	0.014554
positive regulation of angiogenesis(GO:0045766)	3	2.22	0.1	HYAL1,CMA1,NOS3	3.12224	0.000373517	0.0249739
heart contraction(GO:0060047)	4	2.96	0.17	EDN1,NOS3,TGFB2,SEMA3A	2.87942	9.75298e-05	0.0104658
Wnt signaling pathway, planar cell polarity pathway(GO:0060071)	2	1.48	0.02	DVL1,NKD1	4.46408	0.000289286	0.0214912
positive regulation of heart contraction(GO:0045823)	2	1.48	0.02	EDN1,TGFB2	4.46408	0.000289286	0.0214912
convergent extension(GO:0060026)	2	1.48	0.01	DVL1,NKD1	5.10324	8.7043e-05	0.00957693
digestive system development(GO:0055123)	3	2.22	0.1	TGFB2,FOXF1,HES1	3.09378	0.000405305	0.0264881
negative regulation of growth(GO:0045926)	4	2.96	0.22	HYAL1,TGFB2,SEMA3A,PTK2	2.61828	0.000260675	0.0198753
striated muscle cell development(GO:0055002)	3	2.22	0.13	EDN1,MYH11,PRICKLE1	2.85	0.000813414	0.0424494
muscle cell development(GO:0055001)	4	2.96	0.14	EDN1,MYH11,PRICKLE1,HES1	3.08134	4.52638e-05	0.00666836
regulation of heart contraction(GO:0008016)	4	2.96	0.16	EDN1,NOS3,TGFB2,SEMA3A	2.9314	8.00871e-05	0.0090411
midbrain development(GO:0030901)	2	1.48	0.03	CMA1,HES1	4.09628	0.000584866	0.0341185
phosphatidylglycerol metabolic process(GO:0046471)	2	1.48	0.03	TAMM41,LPCAT4	3.90433	0.000846154	0.0425971
mesenchyme development(GO:0060485)	7	5.19	0.18	EDN1,S100A4,TGFB2,SEMA3A,PAX3,FOXF1,HES1	3.4128	7.39364e-09	2.14218e-05
morphogenesis of embryonic epithelium(GO:0016331)	4	2.96	0.11	DVL1,PAX3,MAP3K7,PRICKLE1	3.36138	1.54916e-05	0.00367005
calcium-dependent cell-cell adhesion via plasma membrane cell adhesion molecules(GO:0016339)	2	1.48	0.03	DSG1,AJUBA	4.04017	0.000651472	0.0370104
second-messenger-mediated signaling(GO:0019932)	5	3.7	0.23	EDN1,ZAP70,NOS3,SLA2,GPR143	2.83401	1.63246e-05	0.00367005
cell fate commitment(GO:0045165)	4	2.96	0.19	TGFB2,TAL1,PAX3,HES1	2.77528	0.000144562	0.0142178
tube closure(GO:0060606)	3	2.22	0.06	DVL1,PAX3,PRICKLE1	3.67271	7.63516e-05	0.0090411
calcium-mediated signaling(GO:0019722)	4	2.96	0.14	EDN1,ZAP70,SLA2,GPR143	3.06091	4.89328e-05	0.00708873
respiratory system development(GO:0060541)	4	2.96	0.15	NOS3,FOXF1,HES1,CYP1A2	2.98308	6.58095e-05	0.00853756
regulation of urine volume(GO:0035809)	2	1.48	0.01	EDN1,BTC	4.91216	0.000124136	0.0125463
positive regulation of urine volume(GO:0035810)	2	1.48	0.01	EDN1,BTC	5.15731	7.87867e-05	0.0090411
developmental growth involved in morphogenesis(GO:0060560)	3	2.22	0.13	DVL1,NKD1,SEMA3A	2.83543	0.000847824	0.0425971
MODULE: floralwhite
#term	Count	%	% in genome	Genes	odds ratio log	p value	FDR-corrected p value
defense response to virus(GO:0051607)	4	9.76	0.22	DDX58,DEFA3,DEFA1,OAS1	3.8748	2.43205e-06	0.021154
MODULE: royalblue
#term	Count	%	% in genome	Genes	odds_ratio_log	pvalue	adj_pvalue
unsaturated fatty acid metabolic process(GO:0033559)	4	2.9	0.11	EDN2,PTGES2,ABCC1,CYP4F2	3.30309	1.93636e-05	0.0186987
regulation of wound healing(GO:0061041)	4	2.9	0.11	FAP,SCARA5,SERPINC1,CYP4F2	3.26433	2.24657e-05	0.0195249
fatty acid derivative metabolic process(GO:1901568)	4	2.9	0.09	EDN2,PTGES2,ABCC1,CYP4F2	3.45959	1.0615e-05	0.0115319
regulation of hemostasis(GO:1900046)	4	2.9	0.08	FAP,SCARA5,SERPINC1,CYP4F2	3.62075	5.70834e-06	0.00992224
icosanoid metabolic process(GO:0006690)	4	2.9	0.09	EDN2,PTGES2,ABCC1,CYP4F2	3.45959	1.0615e-05	0.0115319
ovulation cycle(GO:0042698)	3	2.17	0.05	SGPL1,ADCYAP1,ROBO2	3.75576	6.0058e-05	0.043497
regulation of coagulation(GO:0050818)	4	2.9	0.08	FAP,SCARA5,SERPINC1,CYP4F2	3.5679	6.9968e-06	0.0101349
female gonad development(GO:0008585)	3	2.17	0.06	SGPL1,ADCYAP1,ROBO2	3.65872	7.95129e-05	0.0475249
telencephalon development(GO:0021537)	4	2.9	0.15	CDON,CCDC85C,EOMES,ROBO2	2.96367	7.07852e-05	0.0473226
regulation of blood coagulation(GO:0030193)	4	2.9	0.08	FAP,SCARA5,SERPINC1,CYP4F2	3.62075	5.70834e-06	0.00992224
ovulation cycle process(GO:0022602)	3	2.17	0.05	SGPL1,ADCYAP1,ROBO2	3.83276	4.80699e-05	0.0379796
cellular lipid catabolic process(GO:0044242)	4	2.9	0.16	SESN2,PLA2G4D,SGPL1,CYP4F2	2.90886	8.71542e-05	0.0475249
skeletal muscle tissue development(GO:0007519)	5	3.62	0.13	ZNF689,CDON,GPC1,EOMES,LEMD2	3.37939	1.21452e-06	0.00489978
development of primary female sexual characteristics(GO:0046545)	3	2.17	0.06	SGPL1,ADCYAP1,ROBO2	3.62564	8.74926e-05	0.0475249
skeletal muscle organ development(GO:0060538)	5	3.62	0.14	ZNF689,CDON,GPC1,EOMES,LEMD2	3.31031	1.69133e-06	0.00489978
skeletal muscle cell differentiation(GO:0035914)	5	3.62	0.04	ZNF689,CDON,GPC1,EOMES,LEMD2	4.58175	3.74716e-09	3.25666e-05
