# Supplementary material for: Identification of EP300 as a Key Gene Involved in Antipsychotic-Induced Metabolic Dysregulation Based on Integrative Bioinformatics Analysis of Multi-Tissue Gene Expression Data
Source: Front Pharmacol. 2021 Aug 13;12:729474. doi: 10.3389/fphar.2021.729474 (PMC8414590; doi:10.3389/fphar.2021.729474)
Supplement: Supplementary file 4 [file Table1.XLSX]

## Sheet: Risperidone
Supplementary Table 1. Co-expression modules that were significantly associated with antipsychotic treatment.
module name	p-value	Number of genes
striatum
MEblue2	0.0271461	77
MEdarkred	0.0297232	179
MEhoneydew	0.0371768	70
liver
MElavenderblush	0.00019398	53
MEtan2	0.00244815	46
MEslateblue2	0.00554821	44
MEfloralwhite	0.00867441	99
MElightcyan1	0.0132537	100
MEfirebrick2	0.0137739	57
MEpalevioletred3	0.014006	90
MEthistle3	0.0249595	77
MEbrown2	0.0260708	79
MEseashell4	0.0279269	37
MEskyblue2	0.0369106	83
MEblueviolet	0.038684	65
MEdarksalmon	0.0387793	39
pancreas
MEplum	0.0159803	37
MEcoral2	0.0213834	39
MEivory	0.0330516	58
MEplum1	0.0370013	70

## Sheet: Olanzapine
Supplementary Table 1. Co-expression modules that were significantly associated with antipsychotic treatment.
module name	p-value	Number of genes
striatum
MEred	0.00440966	1105 (245)1
MEsaddlebrown	0.00795235	168
MEorange	0.0363058	209
MEyellow	0.0365105	1841 (346)1
MElightsteelblue1	0.0476649	111
liver
MEorangered3	0.00365695	82
MEdarkolivegreen2	0.00697338	64
MEbisque4	0.00768528	100
MElightpink	0.00782942	43
MEplum	0.0155097	82
MEseashell4	0.0171679	35
MEdodgerblue4	0.019683	39
MEchocolate3	0.0218443	50
MEcornsilk	0.0244078	42
MEthistle	0.026554	73
MEcornflowerblue	0.0268937	49
MEdarkred	0.0283512	155
MEnavajowhite	0.0293938	62
MEslateblue	0.0354407	59
MEgreen1	0.0376288	36
MEbrown3	0.0382994	47
MEhoneydew	0.0387977	69
MEsienna3	0.0394715	115
MEsaddlebrown	0.0405473	129
MEslateblue2	0.0462237	41
MEpink4	0.0466233	66
pancreas
MEtan4	0.0017024	39
MEviolet	0.00756206	97
MEorangered	0.0101811	33
MEdarkolivegreen4	0.0143497	53
MEdarkolivegreen2	0.0165297	42
MEorangered1	0.0169936	44
MEfirebrick4	0.0193638	53
MElightsteelblue	0.0290701	55
MEorangered3	0.032365	56
MEorange	0.0365523	119
MEdarkseagreen2	0.0375979	37
MElightsteelblue1	0.0407273	85
MElightcyan1	0.0451942	83
MEmistyrose	0.0471123	36
MElightblue4	0.047296	43
adipose tissue
MEdarkorange2	0.000793862	43
MElightyellow	0.00410182	160
MEdarkgrey	0.0233022	86
MEfloralwhite	0.0236998	44
MEroyalblue	0.0378983	154
1 The total number of genes included in the co-expression module and the number of genes (in brackets) selected for further analysis based on module membership and gene significance are shown.
